# Supplementary material for: Current medical support for victims of domestic violence and sexual assault: A nationwide survey among obstetricians and gynecologists in Japan
Source: J Obstet Gynaecol Res. 2025 Mar 20;51(3):e16272. doi: 10.1111/jog.16272 (PMC11926414; doi:10.1111/jog.16272)
Supplement: Supplementary file 1 — Table S1. Questionnaire—The study data. [file JOG-51-0-s002.xlsx]

## Sheet: アンケート4_集計
Answer Category	Answer no.	No attributes	respondent_id	collector_id	date_created	date_modified	ip_address	Consent	Age	Age 50 or over	Gender	Gender: Female	Years of practice	More than 21 years of practice	Hospital type	Hospital type others	University or public emergency-designated hospital	Hospital beds	Hospital beds: 500 or more	Location	location:area	Department	Department2	Department others	Child examination experience	Male examination experience	Sexual minority examination experience	Maternal Health Act designated doctor	Induce abortion	Induce abortion2	Induced abortion_DV confirmation	Induced abortion_DV confirmation2	Induced abortion_DV confirmation_Other notes	Induced abortion_SV confirmation	Induced abortion_SV confirmation2	Induced abortion_SV confirmation_Other notes	Emergency contraception_DV confirmation	Emergency contraception_DV confirmation2	Emergency contraception_DV confirmation_Other notes	Emergency contraception_SV confirmation	Emergency contraception_SV confirmation2	Emergency contraception_SV confirmation_Other notes	Sexually transmitted infection_DV confirmation	Sexually transmitted infection_DV confirmation2	Sexually transmitted infection_DV confirmation_Other notes	Sexually transmitted infection_SV confirmation	Sexually transmitted infection_SV confirmation2	Sexually transmitted infection_SV confirmation_Other notes	DV/SV examination
1	1		114198974854	423508100	2022-12-09 18:28:55	2022-12-09 18:45:48	220.157.246.123	1	4	1	2	1	5	1	5		0	2	0	12	3	4	1		2	2	2	1	1	1	3	2		3	2		3	2		3	2		3	2		3	2		1
1	2		114198966411	423508100	2022-12-09 18:14:38	2022-12-09 18:50:03	153.156.4.231	1	4	1	2	1	5	1	4		0	5	0	2	1	4	1		1	2	2	1	1	1	2	1	負担にならない程度に理由の確認はしている	2	1	上記と同様	2	1	同様	2	1	同様	2	1	同様	2	1	同様	1
1	3		114198979457	423508100	2022-12-09 18:36:48	2022-12-09 18:54:48	61.194.110.82	1	4	1	1	0	5	1	2		1	6	0	31	6	4	1		1	2	2	1	1	1	2	1		2	1		2	1		2	1		3	2		3	2		1
1	4		114198974200	423508100	2022-12-09 18:26:23	2022-12-09 18:58:56	49.98.161.124	1	4	1	2	1	5	1	2		1	7	1	13	3	4	1		1	2	2	1	1	1	2	1		2	1		4	2	処方することはほとんどない	4	2	処方することはほとんどない	2	1		2	1		1
1	5		114198989256	423508100	2022-12-09 18:52:23	2022-12-09 19:00:02	118.237.156.163	1	4	1	1	0	5	1	5		0	2	0	28	5	4	1		2	2	2	1	1	1	2	1		2	1		2	1		2	1		2	1		2	1		1
1	6		114199021687	423508100	2022-12-09 19:41:16	2022-12-09 20:12:19	133.106.204.173	1	2	0	2	1	1	0	4		0	6	0	27	5	4	1		1	2	2	2									1	1		1	1		3	2		2	1		1
1	7		114199057825	423508100	2022-12-09 20:38:46	2022-12-09 20:47:26	114.163.28.133	1	4	1	2	1	5	1	2		1	6	0	4	1	4	1		1	2	1	1	1	1	1	1		1	1		1	1		1	1		1	1		1	1		1
1	8		114199188146	423508100	2022-12-09 23:36:11	2022-12-09 23:49:28	118.238.214.112	1	3	0	2	1	4	0	5		0	1	0	13	3	4	1		1	2	2	1	2	2							2	1		2	1		2	1		2	1		1
1	9		114199258822	423508100	2022-12-10 00:54:47	2022-12-10 01:24:45	153.170.88.7	1	3	0	2	1	4	0	4		0	5	0	10	2	4	1		1	2	2	2									1	1		1	1		1	1		1	1		1
1	10		114199421714	423508100	2022-12-10 04:02:22	2022-12-10 04:13:03	134.174.250.152	1	2	0	2	1	3	0	1		1	7	1	25	5	4	1		2	2	2	2									2	1		1	1		2	1		1	1		1
1	11		114199486418	423508100	2022-12-10 05:20:02	2022-12-10 05:47:28	219.161.73.7	1	4	1	1	0	5	1	2		1	6	0	17	4	4	1		1	2	2	2									3	2		3	2		3	2		3	2		1
1	12		114199517762	423508100	2022-12-10 05:59:47	2022-12-10 06:19:23	106.72.202.0	1	5	1	2	1	5	1	4		0	6	0	13	3	4	1		1	2	2	1	1	1	2	1		2	1		2	1		2	1		2	1		2	1		1
1	13		114199561181	423508100	2022-12-10 06:59:24	2022-12-10 07:10:27	126.251.36.233	1	4	1	1	0	5	1	2		1	6	0	15	2	4	1		1	2	2	1	1	1	3	2		3	2		3	2		3	2		3	2		3	2		1
1	14		114199611078	423508100	2022-12-10 08:05:01	2022-12-10 08:09:20	60.145.2.83	1	3	0	2	1	5	1	5		0	2	0	26	5	4	1		2	2	2	2									3	2		2	1		2	1		2	1		1
1	15		114199751203	423508100	2022-12-10 12:55:39	2022-12-10 13:18:47	60.90.14.27	1	3	0	2	1	5	1	2	国立研究開発法人	1	7	1	13	3	4	1		2	2	2	2									2	1		2	1		2	1		2	1		1
1	16		114199792540	423508100	2022-12-10 15:03:40	2022-12-10 15:11:21	122.131.25.32	1	2	0	2	1	3	0	2		1	7	1	4	1	4	1		1	2	2	1	1	1	2	1		2	1		2	1		2	1		2	1		2	1		1
1	17		114199840866	423508100	2022-12-10 17:57:16	2022-12-10 18:12:20	130.158.247.8	1	4	1	2	1	5	1	1		1	7	1	8	2	4	1		1	2	2	1	1	1	2	1		2	1		2	1		2	1		3	2		3	2		1
1	18		114199883104	423508100	2022-12-10 20:14:07	2022-12-10 20:22:21	115.179.115.29	1	2	0	1	0	3	0	1		1	7	1	6	1	4	1		1	2	2	1	1	1	3	2		2	1		3	2		3	2		2	1		3	2		1
1	19		114200070105	423508100	2022-12-11 06:22:10	2022-12-11 06:42:41	106.155.13.219	1	3	0	2	1	4	0	2		1	7	1	23	4	4	1		2	2	2	2									3	2		3	2		3	2		3	2		1
1	20		114200174535	423508100	2022-12-11 13:21:29	2022-12-11 13:31:22	153.246.172.72	1	3	0	2	1	4	0	4		0	6	0	47	7	4	1		1	2	2	2									1	1		1	1		1	1		1	1		1
1	21		114200287432	423508100	2022-12-11 21:39:40	2022-12-11 21:53:49	14.9.90.128	1	6	1	1	0	5	1	0	女性ヘルスケア研究所	0	1	0	2	1	4	1		2	2	2	2									4	2	現在医療機関ではないので処方はできません	4	2	現在医療機関ではないので処方はできません	4	2	現在医療機関ではないので処方はできません	4	2	現在医療機関ではないので処方はできません	1
1	22		114200541709	423508100	2022-12-12 08:55:56	2022-12-12 09:10:33	150.249.245.250	1	5	1	2	1	5	1	2		1	6	0			4	1		1	2	2	1	1	1	3	2		3	2		1	1		1	1		3	2		3	2		1
1	23		114200587996	423508100	2022-12-12 10:40:05	2022-12-12 10:58:11	60.35.67.186	1	6	1	1	0	5	1	5		0	2	0	15	2	4	1		2	2	2	1	1	1	2	1		2	1		3	2		3	2		3	2		3	2		1
1	24		114200623425	423508100	2022-12-12 12:22:05	2022-12-12 12:39:06	159.28.108.9	1	2	0	1	0	2	0	4		0	7	1	23	4	4	1		1	2	2	2									3	2		3	2		3	2		3	2		1
1	25		114200705757	423508100	2022-12-12 16:42:57	2022-12-12 16:54:25	92.203.97.184	1	6	1	1	0	5	1	4		0	7	1	40	7	4	1		2	2	2	2									2	1		2	1		3	2		3	2		1
1	26		114202655229	423508100	2022-12-14 11:44:06	2022-12-14 12:13:28	118.10.188.151	1	6	1	2	1	5	1	4		0	5	0	39	6	4	1					1	2	2							1	1		1	1		2	1		2	1		1
1	27		114204408427	423508100	2022-12-16 08:14:48	2022-12-16 08:27:13	125.206.105.249	1	4	1	2	1	4	0	1		1	6	0	12	3	4	1		2	2	2	1	2	2							2	1		2	1		2	1		2	1		1
1	28		114204499529	423508100	2022-12-16 11:08:39	2022-12-16 11:35:05	202.242.187.105	1	2	0	2	1	3	0	1		1	3	0	13	3	4	1		2	2	2	2									1	1		1	1		2	1		2	1		1
1	29		114206298275	423508100	2022-12-19 16:37:44	2022-12-19 17:42:01	153.208.34.79	1	5	1	1	0	5	1	5		0	1	0	14	3	4	1		2	2	2	1	1	1	3	2		3	2		3	2		3	2		3	2		3	2		1
1	30		114207227158	423508100	2022-12-20 18:58:35	2022-12-20 19:08:41	114.176.43.248	1	5	1	1	0	5	1	5		0	2	0	44	7	4	1		2	2	2	1	1	1	2	1		2	1		2	1		2	1		2	1		2	1		1
1	31		114207785664	423508100	2022-12-21 07:02:21	2022-12-21 07:11:23	180.53.186.134	1	3	0	2	1	5	1	5		0	1	0	23	4	4	1		2	2	2	1	2	2							2	1		2	1		3	2		3	2		1
1	32		114207873134	423508100	2022-12-21 09:57:49	2022-12-21 10:13:10	113.197.155.236	1	4	1	2	1	5	1	5		0	1	0	32	6	4	1		2	2	2	2									2	1		2	1		2	1		2	1		1
1	33		114207921952	423508100	2022-12-21 12:00:48	2022-12-21 12:08:23	49.105.70.235	1	4	1	1	0	5	1	5		0	2	0	40	7	4	1		2	2	2	1	1	1	2	1		2	1		2	1		2	1		3	2		3	2		2
1	35		114207936766	423508100	2022-12-21 12:43:29	2022-12-21 12:51:46	61.112.136.22	1	3	0	1	0	4	0	5		0	2	0	27	5	4	1		2	2	2	1	1	1	2	1		2	1		1	1		1	1		2	1		2	1		1
1	36		114207953283	423508100	2022-12-21 13:35:29	2022-12-21 13:39:03	133.32.178.166	1	3	0	1	0	3	0	5		0	1	0	44	7	4	1		2	2	2	1	1	1	3	2		3	2		3	2		3	2		3	2		3	2		1
1	37		114207968500	423508100	2022-12-21 14:27:08	2022-12-21 14:32:45	183.177.207.21	1	3	0	1	0	5	1	5		0	1	0	30	5	4	1		2	2	2	1	1	1	2	1		2	1		3	2		3	2		3	2		3	2		1
1	38		114207987183	423508100	2022-12-21 15:32:52	2022-12-21 15:39:32	111.216.127.111	1	5	1	1	0	5	1	5		0	1	0	27	5	4	1		2	2	2	2									3	2		3	2		3	2		3	2		2
1	39		114207988514	423508100	2022-12-21 15:37:13	2022-12-21 15:41:08	153.190.41.38	1	3	0	1	0	3	0	5		0	2	0	27	5	4	1		2	2	2	1	1	1	1	1		1	1		3	2		3	2		3	2		3	2		1
1	40		114208000130	423508100	2022-12-21 16:12:51	2022-12-21 16:18:45	124.103.1.231	1	3	0	1	0	5	1	5		0	2	0	40	7	4	1		2	2	2	1	1	1	3	2		3	2		3	2		3	2		3	2		3	2		1
1	41		114208034176	423508100	2022-12-21 17:38:33	2022-12-21 17:46:19	124.37.175.221	1	4	1	1	0	5	1	2		1	6	0	43	7	4	1		2	2	2	1	1	1	3	2		3	2		3	2		3	2		3	2		3	2		1
1	42		114208036349	423508100	2022-12-21 17:43:16	2022-12-21 17:52:09	211.130.161.32	1	5	1	1	0	5	1	2		1	6	0	32	6	4	1		1	2	2	1	1	1	3	2		3	2		3	2		3	2		3	2		3	2		1
1	44		114208038290	423508100	2022-12-21 17:48:27	2022-12-21 18:04:30	125.204.90.217	1	6	1	1	0	5	1	5		0	2	0	41	7	4	1		2	2	2	1	1	1	3	2		2	1		3	2		3	2		3	2		3	2		1
1	45		114208047443	423508100	2022-12-21 18:10:39	2022-12-21 18:22:36	138.64.233.48	1	5	1	1	0	5	1	5		0	1	0	26	5	4	1		2	2	2	1	1	1	3	2		3	2		3	2		3	2		3	2		3	2		2
1	46		114208071363	423508100	2022-12-21 19:10:24	2022-12-21 19:13:00	219.126.7.99	1	3	0	1	0	5	1	5		0	2	0	22	4	4	1					1	1	1	2	1		2	1		2	1		2	1		2	1		2	1		1
1	47		114208641547	423508100	2022-12-22 08:32:46	2022-12-22 08:46:25	106.131.187.16	1	4	1	1	0	5	1	4		0	6	0	43	7	4	1		1	1	2	1	1	1	1	1		1	1		2	1		2	1		1	1		1	1		1
1	48		114208643662	423508100	2022-12-22 08:37:57	2022-12-22 08:50:03	49.104.14.115	1	5	1	2	1	5	1	5		0	1	0	40	7	4	1		1	2	2	1	1	1	2	1		3	2		2	1		2	1		2	1		2	1		1
1	49		114208645804	423508100	2022-12-22 08:42:17	2022-12-22 08:54:59	114.165.152.231	1	3	0	1	0	5	1	5		0	2	0	20	2	4	1		2	2	2	1	1	1	3	2		3	2		3	2		3	2		3	2		3	2		1
1	50		114208652254	423508100	2022-12-22 08:56:31	2022-12-22 09:00:43	114.191.229.25	1	4	1	1	0	5	1	5		0	2	0	22	4	4	1		2	2	2	1	1	1	2	1		2	1		3	2		3	2		3	2		3	2		1
1	51		114208658270	423508100	2022-12-22 09:10:27	2022-12-22 09:19:12	150.147.94.195	1	5	1	2	1	5	1	5		0	1	0	27	5	4	1		2	2	2	1	1	1	1	1		1	1		2	1		2	1		2	1		2	1		1
1	52		114208667165	423508100	2022-12-22 09:33:18	2022-12-22 09:40:30	153.165.124.132	1	3	0	2	1	4	0	5		0	1	0	34	6	4	1		2	2	2	1	2	2							2	1		2	1		3	2		3	2		1
1	53		114208657904	423508100	2022-12-22 09:09:08	2022-12-22 09:45:19	153.225.96.13	1	2	0	1	0	4	0	5		0	1	0	40	7	4	1		2	2	2	1	1	1	2	1		2	1		2	1		2	1		3	2		3	2		1
1	54		114208663194	423508100	2022-12-22 09:22:32	2022-12-22 09:46:10	210.199.92.186	1	5	1	2	1	5	1	5		0	1	0	13	3	4	1		1	1	2	1	2	2							2	1		2	1		2	1		2	1		1
1	55		114208674153	423508100	2022-12-22 09:51:22	2022-12-22 10:01:49	126.156.18.44	1	4	1	1	0	5	1	5		0	2	0	43	7	4	1		2	2	2	1	1	1	2	1		2	1		2	1		2	1		2	1		2	1		2
1	56		114208684747	423508100	2022-12-22 10:17:24	2022-12-22 10:24:41	138.64.66.155	1	3	0	1	0	5	1	5		0	1	0	13	3	4	1		2	2	2	1	1	1	3	2		3	2		3	2		3	2		3	2		3	2		1
1	57		114208698881	423508100	2022-12-22 10:50:35	2022-12-22 11:38:38	182.169.148.105	1	6	1	1	0	5	1	5		0	1	0	23	4	4	1		2	2	2	1	1	1	3	2		3	2		2	1		2	1		2	1		2	1		2
1	58		114208721933	423508100	2022-12-22 11:38:18	2022-12-22 11:54:23	1.73.17.158	1	4	1	2	1	5	1	5		0	2	0	42	7	4	1		2	2	2	1	1	1	2	1		2	1		2	1		2	1		2	1		2	1		1
1	59		114208732724	423508100	2022-12-22 12:00:36	2022-12-22 12:09:20	220.107.6.56	1	3	0	1	0	4	0	5		0	1	0	42	7	4	1		2	2	2	1	1	1	2	1		2	1		3	2		3	2		3	2		3	2		2
1	60		114208744833	423508100	2022-12-22 12:27:30	2022-12-22 12:33:49	122.20.176.119	1	5	1	3	0	5	1	2		1	6	0			4	1		1	2	2	1	1	1	2	1		2	1		2	1		2	1		3	2		3	2		1
1	61		114208747490	423508100	2022-12-22 12:33:48	2022-12-22 12:38:38	121.102.53.72	1	4	1	1	0	5	1	5		0	1	0	28	5	4	1		2	2	2	1	1	1	3	2		3	2		3	2		3	2		3	2		3	2		2
1	62		114208696905	423508100	2022-12-22 10:44:58	2022-12-22 12:52:15	121.112.78.218	1	5	1	2	1	5	1	5		0	1	0	27	5	4	1		2	2	2	2									3	2		3	2		3	2		3	2		1
1	63		114208757970	423508100	2022-12-22 12:58:19	2022-12-22 13:05:16	61.113.107.19	1	2	0	2	1	2	0	3		0	5	0	20	2	4	1		2	2	2	2									2	1		2	1		2	1		2	1		1
1	64		114208761751	423508100	2022-12-22 13:07:44	2022-12-22 13:21:00	58.87.130.215	1	5	1	1	0	5	1	4		0	6	0	44	7	4	1		2	2	2	2									4	2	処方していない	4	2	処方していない	3	2		3	2		1
1	65		114208762796	423508100	2022-12-22 13:10:25	2022-12-22 13:23:17	49.98.49.73	1	4	1	2	1	5	1	4		0	5	0	27	5	4	1		1	2	2	2									1	1		1	1		2	1		2	1		1
1	67		114208770179	423508100	2022-12-22 13:28:11	2022-12-22 13:34:05	126.42.96.69	1	6	1	1	0	5	1	5		0	1	0	9	2	4	1		2	2	2	1	2	2							3	2		3	2		3	2		3	2		2
1	68		114208775969	423508100	2022-12-22 13:43:19	2022-12-22 13:54:52	49.106.110.107	1	5	1	1	0	5	1	5		0	2	0	26	5	4	1		2	2	2	1	1	1	2	1		2	1		1	1		1	1		2	1		1	1		1
1	69		114208779539	423508100	2022-12-22 13:40:14	2022-12-22 13:59:52	210.137.74.131	1	5	1	1	0	5	1	2		1	6	0	27	5	4	1					1	1	1	1	1		1	1		4	2	処方していない	4	2	処方していない	4	2	希望する人はいません	4	2	希望する人はいません	1
1	70		114208782115	423508100	2022-12-22 13:58:43	2022-12-22 14:13:09	60.47.30.223	1	3	0	2	1	5	1	5		0	1	0	5	1	4	1		2	2	2	1	1	1	2	1		2	1		3	2		3	2		3	2		3	2		2
1	71		114208787446	423508100	2022-12-22 14:12:02	2022-12-22 14:17:39	106.129.108.107	1	2	0	2	1	3	0	2		1	6	0	45	7	4	1		2	2	2	1	1	1	1	1		1	1		1	1		1	1		1	1		1	1		2
1	72		114208804965	423508100	2022-12-22 15:01:55	2022-12-22 15:17:47	111.171.190.3	1	4	1	2	1	5	1	5		0	1	0	27	5	4	1		2	2	2	1	2	2							2	1		2	1		3	2		3	2		1
1	73		114208821747	423508100	2022-12-22 15:51:41	2022-12-22 16:00:52	126.158.116.130	1	5	1	1	0	5	1	5		0	2	0	1	1	4	1		2	2	2	1	1	1	2	1		2	1		2	1		2	1		2	1		2	1		1
1	74		114208828300	423508100	2022-12-22 16:10:30	2022-12-22 16:18:27	106.146.54.192	1	5	1	3	0	5	1	5		0	1	0	14	3	4	1		1	2	2	2									2	1		2	1		2	1		2	1		1
1	75		114208845596	423508100	2022-12-22 16:55:22	2022-12-22 17:02:12	180.43.97.193	1	5	1	1	0	5	1	5		0	1	0	17	4	4	1		2	2	2	2									1	1		2	1		2	1		2	1		2
1	76		114208861807	423508100	2022-12-22 17:35:06	2022-12-22 17:53:55	126.182.83.150	1	5	1	1	0	5	1	2		1	5	0	26	5	4	1		2	2	2	1	1	1	2	1		2	1		2	1		2	1		2	1		2	1		1
1	77		114208889739	423508100	2022-12-22 18:46:27	2022-12-22 18:52:24	133.175.133.126	1	5	1	1	0	5	1	4		0	5	0	32	6	4	1		2	2	2	1	2	2							2	1		2	1		2	1		2	1		3
1	79		114208909871	423508100	2022-12-22 19:33:15	2022-12-22 19:37:14	153.238.154.135	1	4	1	1	0	5	1	5		0	2	0	1	1	4	1		2	2	2	1	1	1	3	2		3	2		3	2		3	2		3	2		3	2		1
1	80		114208916438	423508100	2022-12-22 19:47:52	2022-12-22 19:56:32	124.37.218.212	1	4	1	1	0	5	1	5		0	1	0	38	6	4	1		1	2	2	1	1	1	2	1		2	1		2	1		2	1		2	1		2	1		1
1	81		114208937715	423508100	2022-12-22 20:33:13	2022-12-22 20:45:57	59.86.121.122	1	5	1	2	1	5	1	5		0	1	0	13	3	4	1		2	2	2	2									3	2		3	2		3	2		3	2		1
1	82		114208953608	423508100	2022-12-22 21:07:07	2022-12-22 21:21:50	153.213.216.17	1	5	1	1	0	5	1	5		0	1	0	1	1	4	1		2	2	2	2									3	2		2	1		3	2		3	2		1
1	83		114208967255	423508100	2022-12-22 21:36:16	2022-12-22 21:40:28	218.225.213.231	1	2	0	1	0	3	0	5		0	2	0	1	1	4	1		2	2	2	1	1	1	2	1		2	1		2	1		2	1		2	1		2	1		2
1	84		114209029094	423508100	2022-12-22 23:32:28	2022-12-22 23:40:08	122.128.112.124	1	4	1	2	1	5	1	5		0	1	0	47	7	4	1		1	2	2	2									3	2		3	2		3	2		3	2		1
1	85		114209247178	423508100	2022-12-23 06:24:59	2022-12-23 06:29:35	111.232.175.58	1	3	0	2	1	5	1	5		0	2	0	28	5	4	1		2	2	2	1	1	1	2	1		3	2		2	1		3	2		2	1		3	2		1
1	86		114209271983	423508100	2022-12-23 07:19:38	2022-12-23 07:40:26	153.246.185.44	1	5	1	2	1	5	1	4		0	6	0	26	5	4	1		2	2	2	1	1	1	2	1		2	1		2	1		2	1		3	2		3	2		1
1	87	1	114209286192	423508100	2022-12-23 07:56:32	2022-12-23 08:01:16	106.154.159.70	1	4	1			5	1	4		0	6	0	42	7	4	1		2	2	2	2									2	1		2	1		3	2		3	2		2
1	88		114209288079	423508100	2022-12-23 08:01:38	2022-12-23 08:16:30	133.207.146.160	1	5	1	1	0	5	1	5		0	1	0	22	4	4	1		2	2	2	1	2	2							3	2		2	1		3	2		2	1		1
1	89		114209293116	423508100	2022-12-23 08:15:11	2022-12-23 08:20:25	153.198.13.17	1	3	0	2	1	4	0	5		0	1	0	16	4	4	1		2	2	2	1	1	1	2	1		2	1		3	2		2	1		3	2		3	2		1
1	90		114209299178	423508100	2022-12-23 08:30:44	2022-12-23 08:46:04	124.85.222.112	1	4	1	2	1	5	1	5		0	1	0	13	3	4	1		1	2	1	1	2	2							1	1		1	1		1	1		1	1		1
1	91		114209302637	423508100	2022-12-23 08:39:49	2022-12-23 08:48:31	126.253.75.194	1	5	1	1	0	5	1	2		1	5	0	35	6	4	1		2	2	2	1	1	1	1	1		1	1		2	1		2	1		2	1		2	1		2
1	92		114209305479	423508100	2022-12-23 08:49:05	2022-12-23 08:54:11	180.34.16.170	1	4	1	2	1	5	1	5		0	1	0	13	3	4	1		2	2	2	2									3	2		3	2		3	2		3	2		2
1	93		114209306749	423508100	2022-12-23 08:52:37	2022-12-23 08:57:07	220.98.205.98	1	3	0	1	0	3	0	2		1	7	1	43	7	4	1		2	2	2	2									2	1		2	1		2	1		2	1		1
1	95		114209306880	423508100	2022-12-23 08:52:59	2022-12-23 09:00:35	122.223.166.162	1	6	1	1	0	5	1	5		0	2	0	10	2	4	1		2	2	2	1	1	1	2	1		2	1		3	2		3	2		3	2		3	2		1
1	96		114209308388	423508100	2022-12-23 08:57:27	2022-12-23 09:05:32	124.146.230.159	1	3	0	1	0	3	0	4		0	3	0	33	6	4	1		2	2	2	1	1	1	3	2		3	2		3	2		3	2		3	2		3	2		2
1	97		114209312413	423508100	2022-12-23 08:45:15	2022-12-23 09:08:54	123.218.154.132	1	3	0	1	0	5	1	5		0	1	0	9	2	4	1		2	2	2	1	1	1	2	1		2	1		3	2		3	2		3	2		3	2		1
1	98		114209306973	423508100	2022-12-23 08:53:17	2022-12-23 09:10:52	153.133.54.146	1	5	1	2	1	5	1	5		0	1	0	23	4	4	1		1	2	2	1	1	1	3	2		2	1		2	1		2	1		2	1		2	1		1
1	99		114209319600	423508100	2022-12-23 09:23:32	2022-12-23 09:29:06	180.57.215.89	1	3	0	1	0	3	0	5		0	2	0	13	3	4	1		2	2	2	1	1	1	1	1		1	1		2	1		2	1		2	1		2	1		1
1	101		114209324171	423508100	2022-12-23 09:36:28	2022-12-23 09:49:57	121.113.87.155	1	4	1	1	0	5	1	5		0	1	0	10	2	4	1		2	2	2	1	1	1	2	1		2	1		3	2		3	2		3	2		3	2		1
1	102		114209327421	423508100	2022-12-23 09:45:06	2022-12-23 09:52:58	114.149.161.245	1	6	1	2	1	5	1	5		0	2	0			4	1		2	2	2	1	1	1	2	1		2	1		2	1		2	1		2	1		2	1		1
1	103		114209305495	423508100	2022-12-23 08:49:04	2022-12-23 09:56:44	210.139.100.130	1	5	1	1	0	5	1	5		0	1	0	23	4	4	1		2	1	2	1	2	2							1	1		1	1		1	1		1	1		1
1	104		114209332064	423508100	2022-12-23 10:02:08	2022-12-23 10:07:15	153.205.233.129	1	4	1	1	0	5	1	5		0	1	0	14	3	4	1		2	2	2	2									3	2		3	2		3	2		3	2		1
1	105		114209336923	423508100	2022-12-23 10:18:12	2022-12-23 10:23:02	138.64.210.0	1	4	1	1	0	3	0	5		0	2	0	40	7	4	1		2	2	2	1	1	1	3	2		3	2		3	2		3	2		3	2		3	2		2
1	107		114209338879	423508100	2022-12-23 10:23:37	2022-12-23 10:29:26	220.247.83.198	1	4	1	1	0	5	1	5		0	2	0	14	3	4	1		2	2	2	1	1	1	3	2		3	2		3	2		3	2		3	2		3	2		1
1	108		114209340684	423508100	2022-12-23 10:29:32	2022-12-23 10:33:08	106.180.23.251	1	2	0	2	1	2	0	2		1	6	0	36	6	4	1		2	2	2	1	1	1	2	1		2	1		3	2		3	2		3	2		3	2		2
1	109		114209341335	423508100	2022-12-23 10:31:36	2022-12-23 10:50:24	180.34.80.177	1	5	1	1	0	5	1	5		0	1	0	14	3	4	1		1	2	2	1	2	2							3	2		3	2		3	2		3	2		1
1	111		114209351664	423508100	2022-12-23 11:05:59	2022-12-23 11:09:58	122.212.254.223	1	3	0	1	0	5	1	5		0	1	0	13	3	4	1					1	2	2							4	2	該当する症例がほぼない	4	2	該当する症例がほぼない	4	2	該当する症例がほぼない	4	2	該当する症例がほぼない	1
1	112		114209349863	423508100	2022-12-23 11:00:10	2022-12-23 11:15:20	114.180.11.71	1	5	1	1	0	5	1	5		0	2	0	1	1	4	1		2	2	2	1	2	2							2	1		2	1		2	1		2	1		1
1	113		114209361596	423508100	2022-12-23 11:38:43	2022-12-23 11:50:15	114.153.56.49	1	5	1	1	0	5	1	5		0	2	0	26	5	4	1		2	2	2	1	2	2							2	1		2	1		3	2		3	2		1
1	114		114209370284	423508100	2022-12-23 12:07:55	2022-12-23 12:12:27	153.246.185.44	1	3	0	3	0	4	0	4		0	7	1			4	1		2	2	2	3									2	1		2	1		2	1		2	1		4
1	115		114209367374	423508100	2022-12-23 11:58:33	2022-12-23 12:18:34	60.45.94.167	1	5	1	1	0	5	1	5		0	2	0	8	2	4	1		2	2	2	1	1	1	2	1		2	1		3	2		3	2		3	2		3	2		1
1	116		114209369635	423508100	2022-12-23 12:06:17	2022-12-23 12:27:31	126.245.49.89	1	3	0	2	1	4	0	4		0	6	0	23	4	4	1		1	2	2	2									3	2		3	2		3	2		3	2		1
1	117		114209372975	423508100	2022-12-23 12:16:16	2022-12-23 12:35:26	114.167.225.136	1	4	1	1	0	5	1	5		0	2	0	11	3	4	1		2	2	2	1	2	2							3	2		3	2		3	2		3	2		2
1	118		114209379061	423508100	2022-12-23 12:37:00	2022-12-23 12:43:07	220.98.38.32	1	4	1	1	0	5	1	4		0	1	0	27	5	4	1		2	2	2	2															4	2	希望者なし	4	2	希望者なし	4
1	119		114209377585	423508100	2022-12-23 12:31:34	2022-12-23 12:44:59	49.104.49.97	1	5	1	1	0	5	1	4		0	5	0	33	6	4	1		2	2	2	1	1	1	3	2		3	2		3	2		3	2		3	2		3	2		1
1	120		114209380219	423508100	2022-12-23 12:41:15	2022-12-23 12:53:11	172.226.216.51	1	3	0	2	1	5	1	2		1	6	0	23	4	4	1		2	2	2	1	2	2							2	1		2	1		2	1		2	1		1
1	121		114209385083	423508100	2022-12-23 12:56:41	2022-12-23 13:06:44	153.230.55.53	1	4	1	1	0	5	1	5		0	2	0	15	2	4	1		2	2	2	1	1	1	2	1		2	1		3	2		3	2		3	2		3	2		1
1	123		114209387107	423508100	2022-12-23 13:02:50	2022-12-23 13:09:34	118.3.225.162	1	4	1	2	1	5	1	2		1	3	0	13	3	4	1		2	2	2	2									3	2		3	2		3	2		3	2		1
1	124		114209388638	423508100	2022-12-23 13:07:58	2022-12-23 13:17:57	49.104.23.229	1	2	0	2	1	2	0	3		0	6	0	28	5	4	1		2	2	2	1	1	1	2	1		2	1		2	1		2	1		3	2		3	2		2
1	125		114209389600	423508100	2022-12-23 13:11:17	2022-12-23 13:23:58	202.214.198.229	1	3	0	2	1	5	1	2		1	7	1	26	5	4	1		1	2	2	1	1	1	2	1		2	1		2	1		2	1		2	1		2	1		1
1	126		114209391854	423508100	2022-12-23 13:19:07	2022-12-23 13:25:25	106.131.155.87	1	5	1	1	0	5	1	3		0	6	0	14	3	4	1		1	2	2	2									4	2	対応してない	4	2	対応してない	3	2		3	2		2
1	127		114209391721	423508100	2022-12-23 13:18:37	2022-12-23 13:33:23	49.97.96.44	1	4	1	2	1	5	1	2		1	6	0	11	3	4	1		2	2	1	1	1	1	3	2		3	2		3	2		3	2		3	2		3	2		1
1	128		114209394307	423508100	2022-12-23 13:28:32	2022-12-23 13:34:41	106.146.49.117	1	4	1	1	0	5	1	2		1	6	0	14	3	4	1		2	2	2	1	2	2							2	1		2	1		2	1		2	1		1
1	129		114209393997	423508100	2022-12-23 13:26:41	2022-12-23 13:40:53	106.131.232.226	1	2	0	2	1	2	0	4		0	6	0	33	6	4	1		1	2	2	2									3	2		3	2		3	2		3	2		1
1	131		114209395944	423508100	2022-12-23 13:35:13	2022-12-23 13:49:03	125.175.130.217	1	5	1	1	0	5	1	5		0	2	0	43	7	4	1		2	2	2	1	1	1	1	1		1	1		3	2		1	1		2	1		2	1		1
1	132		114209396352	423508100	2022-12-23 13:36:21	2022-12-23 14:01:39	153.213.111.87	1	2	0	2	1	2	0	5		0	2	0	13	3	4	1		1	2	2	2									1	1		1	1		2	1		2	1		1
1	133		114209400558	423508100	2022-12-23 13:53:28	2022-12-23 14:01:49	126.182.57.178	1	2	0	2	1	2	0	2		1	6	0	40	7	4	1		2	2	2	2									2	1		2	1		2	1		2	1		2
1	134		114209402900	423508100	2022-12-23 14:03:38	2022-12-23 14:09:57	133.66.226.103	1	3	0	2	1	3	0	1		1	7	1	21	4	4	1		2	2	2	1	2	2							2	1		2	1		2	1		2	1		2
1	135		114209410047	423508100	2022-12-23 14:35:32	2022-12-23 14:39:54	153.161.229.128	1	2	0	2	1	2	0	4		0	6	0	23	4	4	1		2	2	2	2									2	1		2	1		3	2		3	2		1
1	136		114209409481	423508100	2022-12-23 14:33:00	2022-12-23 14:41:10	126.254.23.102	1	4	1	1	0	5	1	2		1	6	0	5	1	4	1		2	2	2	1	1	1	2	1		2	1		2	1		2	1		2	1		2	1		1
1	137		114209411742	423508100	2022-12-23 14:43:19	2022-12-23 14:49:11	153.134.65.145	1	4	1	1	0	5	1	5		0	2	0	44	7	4	1		2	2	2	1	1	1	2	1		2	1		3	2		3	2		3	2		3	2		2
1	138		114209411623	423508100	2022-12-23 14:42:37	2022-12-23 14:49:38	1.73.3.88	1	4	1	2	1	5	1	4		0	6	0	34	6	4	1		2	2	2	1	1	1	3	2		3	2		3	2		3	2		3	2		3	2		1
1	139		114209414447	423508100	2022-12-23 14:54:55	2022-12-23 14:59:21	202.214.231.177	1	4	1	1	0	5	1	2		1	6	0	8	2	4	1		2	2	2	1	2	2							2	1		2	1		3	2		3	2		1
1	140		114209413464	423508100	2022-12-23 14:50:42	2022-12-23 15:00:05	153.136.65.191	1	2	0	2	1	2	0	4		0	6	0	33	6	4	1		1	2	2	2									2	1		2	1		2	1		2	1		1
1	141		114209411958	423508100	2022-12-23 14:42:49	2022-12-23 15:00:41	153.161.229.128	1	2	0	1	0	2	0	2		1	6	0	23	4	4	1		2	2	2	2									4	2	処方を希望されたことがない	4	2	処方を希望されたことがない	3	2		3	2		2
1	142		114209414858	423508100	2022-12-23 14:56:18	2022-12-23 15:04:44	49.106.209.187	1	2	0	2	1	2	0	2		1	7	1	40	7	4	1		2	2	2	2									4	2	そのような患者がきたことがない	4	2		2	1	風俗で働いてる人が多い	4	2		1
1	143		114209413841	423508100	2022-12-23 14:51:54	2022-12-23 15:09:03	202.124.62.196	1	4	1	2	1	5	1	2		1	5	0	44	7	4	1		2	2	2	2									2	1		2	1		2	1		2	1		1
1	144		114209414699	423508100	2022-12-23 14:56:05	2022-12-23 15:23:45	153.213.27.95	1	5	1	1	0	5	1	5		0	2	0	1	1	4	1		2	2	2	1	1	1	2	1		2	1		2	1		2	1		2	1		2	1		1
1	145		114209422243	423508100	2022-12-23 15:27:24	2022-12-23 15:32:39	106.154.2.142	1	2	0	2	1	2	0	2		1	4	0	40	7	4	1		2	2	2	2									2	1		2	1		3	2		3	2		2
1	146		114209418709	423508100	2022-12-23 15:12:30	2022-12-23 15:37:09	114.159.208.24	1	5	1	1	0	5	1	5		0	1	0	5	1	4	1		2	2	2	1	1	1	2	1		2	1		2	1		2	1		3	2		3	2		1
1	147		114209423988	423508100	2022-12-23 15:34:35	2022-12-23 15:40:06	114.173.170.229	1	4	1	1	0	5	1	5		0	2	0	33	6	4	1		2	2	2	1	1	1	3	2		3	2		3	2		3	2		3	2		3	2		1
1	148		114209424446	423508100	2022-12-23 15:35:27	2022-12-23 15:43:29	180.52.10.78	1	5	1	1	0	5	1	2		1	6	0	43	7	4	1		2	2	2	1	1	1	2	1		2	1		2	1		2	1		3	2		3	2		1
1	149		114209429454	423508100	2022-12-23 15:54:21	2022-12-23 16:00:27	221.186.173.134	1	4	1	2	1	5	1	2		1	6	0	17	4	4	1		2	2	2	1	1	1	3	2		3	2		3	2		3	2		3	2		3	2		1
1	150		114209431210	423508100	2022-12-23 15:59:59	2022-12-23 16:04:20	114.156.146.87	1	3	0	2	1	5	1	4		0	6	0	1	1	4	1		1	2	2	1	1	1	2	1		2	1		1	1		1	1		2	1		2	1		1
1	151		114209432061	423508100	2022-12-23 16:02:47	2022-12-23 16:08:09	180.36.152.233	1	3	0	1	0	5	1	5		0	2	0	18	4	4	1		2	2	2	1	1	1	3	2		3	2		2	1		2	1		2	1		2	1		2
1	152		114209427856	423508100	2022-12-23 15:49:08	2022-12-23 16:08:15	59.146.188.161	1	5	1	1	0	5	1	4		0	6	0	29	5	4	1		2	2	2	1	2	2							2	1		2	1		2	1		2	1		1
1	153		114209430574	423508100	2022-12-23 15:57:56	2022-12-23 16:09:23	153.214.234.129	1	3	0	2	1	4	0	5		0	1	0	13	3	4	1		2	2	2	1	1	1	2	1		2	1		2	1		2	1		2	1		2	1		2
1	154		114209430860	423508100	2022-12-23 15:58:15	2022-12-23 16:16:25	122.30.91.9	1	2	0	2	1	1	0	2		1	6	0	20	2	4	1		2	2	2	2									2	1		1	1		2	1		2	1		1
1	155		114209435164	423508100	2022-12-23 16:12:03	2022-12-23 16:19:28	219.165.73.152	1	3	0	1	0	4	0	3		0	6	0	9	2	4	1		1	2	2	1	2	2							3	2		2	1		2	1		2	1		1
1	156		114209435635	423508100	2022-12-23 16:13:36	2022-12-23 16:20:14	122.222.168.151	1	3	0	1	0	5	1	5		0	2	0	11	3	4	1					1	1	1	2	1		2	1		2	1		2	1		2	1		2	1		1
1	157		114209437022	423508100	2022-12-23 16:17:41	2022-12-23 16:26:29	49.104.39.170	1	4	1	2	1	5	1	4		0	6	0	34	6	4	1		2	2	2	1	1	1	3	2		3	2		3	2		3	2		3	2		3	2		1
1	158		114209434034	423508100	2022-12-23 16:08:44	2022-12-23 16:47:52	221.189.35.189	1	5	1	1	0	5	1	5		0	1	0	12	3	4	1		2	2	2	2									1	1		1	1		3	2		3	2		1
1	160		114209447572	423508100	2022-12-23 16:52:24	2022-12-23 16:55:31	126.254.39.171	1	3	0	2	1	4	0	2		1	7	1	40	7	4	1					2									2	1		2	1		2	1		2	1		1
1	161		114209447348	423508100	2022-12-23 16:51:31	2022-12-23 17:02:25	153.174.156.139	1	5	1	1	0	5	1	5		0	2	0	1	1	4	1		2	2	2	1	1	1	2	1		2	1		2	1		2	1		3	2		3	2		1
1	162		114209449637	423508100	2022-12-23 16:58:37	2022-12-23 17:04:25	126.254.63.153	1	3	0	2	1	4	0	2		1	7	1	40	7	4	1		2			2									2	1		2	1		2	1		2	1		1
1	163		114209446985	423508100	2022-12-23 16:50:22	2022-12-23 17:05:16	60.44.233.155	1	5	1	1	0	5	1	5		0	2	0	40	7	4	1		2	2	2	1	1	1	2	1		2	1		4	2	基本的に処方していない	4	2	基本的に処方していない	2	1		2	1		1
1	165		114209453203	423508100	2022-12-23 17:08:11	2022-12-23 17:14:42	49.98.56.178	1	4	1	2	1	5	1	2		1	7	1	34	6	4	1		2	2	2	2									2	1		2	1		3	2		3	2		1
1	166		114209461862	423508100	2022-12-23 17:35:20	2022-12-23 17:47:34	114.163.89.131	1	5	1	1	0	5	1	5		0	2	0	14	3	4	1		2	2	2	1	1	1	2	1		2	1		2	1		2	1		2	1		2	1		1
1	167		114209475077	423508100	2022-12-23 18:15:36	2022-12-23 18:18:51	125.195.179.166	1	3	0	1	0	4	0	5		0	1	0	13	3	4	1					1	1	1	2	1		2	1		3	2		3	2		3	2		2	1		1
1	168		114209475078	423508100	2022-12-23 18:15:33	2022-12-23 18:21:43	180.49.160.99	1	5	1	1	0	5	1	2		1	6	0	36	6	4	1		2	2	2	1	1	1	2	1		2	1		2	1		3	2		3	2		3	2		1
1	169		114209487420	423508100	2022-12-23 18:54:20	2022-12-23 18:58:41	153.139.252.54	1	4	1	1	0	5	1	2		1	7	1	40	7	4	1		2	2	2	1	1	1	2	1		2	1		4	2		4	2		2	1		2	1		3
1	170		114209491801	423508100	2022-12-23 19:07:05	2022-12-23 19:15:42	14.13.34.33	1	4	1	1	0	5	1	2		1	6	0	33	6	4	1		2	2	2	1	1	1	2	1		2	1		2	1		2	1		3	2		3	2		1
1	171		114209492297	423508100	2022-12-23 19:08:31	2022-12-23 19:21:54	221.190.114.40	1	4	1	2	1	5	1	5		0	1	0	27	5	4	1		1	2	2	1	2	2							2	1		2	1		3	2		2	1		1
1	172		114209496112	423508100	2022-12-23 19:20:32	2022-12-23 19:30:35	60.71.143.52	1	3	0	2	1	5	1	5		0	1	0	13	3	4	1		2	2	2	1	2	2							1	1		1	1		2	1		2	1		1
1	173		114209497674	423508100	2022-12-23 19:23:51	2022-12-23 19:40:19	60.238.251.42	1	3	0	1	0	4	0	5		0	1	0	26	5	4	1		1	2	2	1	1	1	2	1		2	1		2	1		2	1		2	1		2	1		1
1	174		114209516465	423508100	2022-12-23 20:05:11	2022-12-23 20:21:01	126.253.183.123	1	3	0	2	1	4	0	5		0	1	0	13	3	4	1		2	2	2	2									2	1		2	1		2	1		2	1		1
1	175		114209520402	423508100	2022-12-23 20:21:15	2022-12-23 20:34:38	210.203.214.215	1	5	1	1	0	5	1	2		1	7	1	42	7	4	1		1	2	2	1	1	1	3	2		3	2		4	2	性暴力など救急搬送例を対象としてのみ緊急避妊薬を準備しているので、確認する			性暴力など救急搬送例を対象としてのみ緊急避妊薬を準備しているので、確認する	3	2		3	2		1
1	176		114209538608	423508100	2022-12-23 21:02:16	2022-12-23 21:18:52	114.144.106.186	1	5	1	1	0	5	1	4		0	3	0	27	5	4	1		1	2	1	1	1	1	1	1		1	1		1	1		1	1		2	1		1	1		1
1	177		114209551911	423508100	2022-12-23 21:32:19	2022-12-23 21:37:57	124.99.248.104	1	4	1	1	0	5	1	5		0	2	0	19	2	4	1		2	2	2	1	1	1	3	2		3	2		3	2		3	2		3	2		3	2		1
1	178		114209609206	423508100	2022-12-23 23:36:44	2022-12-23 23:41:03	153.192.132.187	1	4	1	1	0	5	1	5		0	2	0	42	7	4	1					1	1	1	2	1		2	1		2	1		2	1		3	2		3	2		1
1	179		114209601207	423508100	2022-12-23 23:17:09	2022-12-23 23:54:07	36.13.56.134	1	4	1	1	0	5	1	5		0	2	0	11	3	4	1		2	2	2	1	1	1	3	2		3	2		2	1		2	1		3	2		3	2		2
1	180		114209808846	423508100	2022-12-24 07:42:10	2022-12-24 07:55:14	119.242.215.17	1	4	1	2	1	5	1	5		0	1	0	27	5	4	1		1	2	2	1	2	2							1	1		1	1		2	1		2	1		1
1	182		114209823634	423508100	2022-12-24 08:33:39	2022-12-24 08:41:39	114.189.0.221	1	5	1	1	0	5	1	5		0	2	0	45	7	4	1		2	2	2	1	1	1	3	2		3	2		3	2		3	2		3	2		3	2		1
1	183		114209835239	423508100	2022-12-24 09:21:17	2022-12-24 09:27:48	180.146.230.69	1	4	1	1	0	5	1	1		1	6	0	27	5	4	1		2	2	2	1	1	1	2	1		2	1		2	1		3	2		3	2		3	2		2
1	184		114209846027	423508100	2022-12-24 10:01:48	2022-12-24 10:07:29	110.92.47.132	1	5	1	1	0	5	1	5		0	2	0	46	7	4	1		2	2	2	1	2	2							4	2	緊急避妊薬は取り扱いしておりません	4	2	緊急避妊薬は取り扱いしておりません	2	1		2	1		1
1	186		114209847817	423508100	2022-12-24 10:07:03	2022-12-24 10:23:47	49.104.40.232	1	5	1	2	1	5	1	5		0	2	0	34	6	4	1		2	2	2	1	1	1	2	1		2	1		2	1		2	1		2	1		2	1		1
1	187		114209862584	423508100	2022-12-24 11:04:11	2022-12-24 11:12:32	131.129.16.19	1	6	1	1	0	5	1	5		0	2	0	40	7	4	1		2	2	2	1	1	1	2	1		2	1		2	1		2	1		2	1		2	1		1
1	188		114209871339	423508100	2022-12-24 11:42:38	2022-12-24 11:52:35	210.150.4.180	1	3	0	2	1	5	1	5		0	1	0	18	4	4	1		2	2	2	2									2	1		2	1		2	1		2	1		1
1	189		114209874362	423508100	2022-12-24 11:57:54	2022-12-24 12:10:56	125.206.51.63	1	3	0	1	0	3	0	4		0	6	0	11	3	4	1		2	2	2	1	1	1	1	1		2	1		1	1		1	1		2	1		2	1		1
1	190		114209875344	423508100	2022-12-24 12:02:54	2022-12-24 12:15:21	180.26.143.99	1	4	1	1	0	5	1	4		0	6	0	27	5	4	1		2	2	2	1	1	1	3	2		3	2		3	2		3	2		3	2		3	2		1
1	191		114209892228	423508100	2022-12-24 13:17:24	2022-12-24 13:29:15	153.174.25.237	1	4	1	2	1	5	1	5		0	1	0	27	5	4	1		2	2	2	1	1	1	2	1		2	1		2	1		2	1		2	1		2	1		1
1	192		114209837345	423508100	2022-12-24 09:30:10	2022-12-24 13:46:20	106.146.47.110	1	4	1	1	0	5	1	2		1	6	0	11	3	4	1		2	2	2	1	1	1	2	1		2	1		2	1		2	1		2	1		2	1		1
1	193		114209897717	423508100	2022-12-24 13:43:57	2022-12-24 13:50:20	110.4.226.62	1	3	0	2	1	4	0	5		0	1	0	14	3	4	1		2	2	2	2									3	2		3	2		3	2		3	2		1
1	194		114209895729	423508100	2022-12-24 13:33:17	2022-12-24 14:18:52	123.226.241.254	1	3	0	2	1	4	0	5		0	1	0	27	5	4	1		2	2	2	2									2	1		2	1		3	2		3	2		1
1	195		114209909467	423508100	2022-12-24 14:49:01	2022-12-24 15:04:18	58.90.102.69	1	4	1	2	1	5	1	5		0	2	0	46	7	4	1		2	2	2	2									2	1		2	1		2	1		2	1		1
1	196		114209910236	423508100	2022-12-24 14:45:58	2022-12-24 15:19:42	133.200.50.160	1	4	1	1	0	5	1	5		0	1	0	13	3	4	1		2	2	2	1	1	1	2	1		2	1		2	1		2	1		2	1		2	1		1
1	197		114209918080	423508100	2022-12-24 15:36:03	2022-12-24 15:43:28	118.19.230.116	1	3	0	1	0	5	1	5		0	1	0	11	3	4	1		2	2	2	1	1	1	1	1		1	1		1	1		1	1		2	1		2	1		1
1	198		114209930071	423508100	2022-12-24 16:40:48	2022-12-24 16:50:32	114.170.66.247	1	4	1	2	1	5	1	5		0	2	0	47	7	4	1		1	2	2	1	1	1	2	1		2	1		1	1		1	1		2	1		2	1		1
1	199		114209930872	423508100	2022-12-24 16:45:36	2022-12-24 16:51:46	153.177.196.222	1	3	0	1	0	3	0	5		0	2	0	40	7	4	1		2	2	2	1	1	1	3	2		2	1		3	2		3	2		3	2		3	2		1
1	200		114209934372	423508100	2022-12-24 17:03:14	2022-12-24 17:11:47	211.16.105.236	1	4	1	1	0	5	1	5		0	2	0	13	3	4	1		2	2	2	1	1	1	2	1		2	1		2	1		2	1		2	1		2	1		1
1	201		114209935549	423508100	2022-12-24 17:08:29	2022-12-24 17:32:31	133.232.196.222	1	4	1	1	0	5	1	5		0	2	0	12	3	4	1		2	2	2	1	1	1	2	1		2	1		2	1		2	1		2	1		2	1		1
1	202		114209941103	423508100	2022-12-24 17:35:01	2022-12-24 17:42:22	121.3.166.104	1	3	0	1	0	4	0	5		0	2	0	22	4	4	1		2	2	2	1	1	1	2	1		2	1		2	1		2	1		2	1		2	1		1
1	203		114209964216	423508100	2022-12-24 19:41:26	2022-12-24 19:45:52	123.223.9.170	1	4	1	1	0	5	1	4		0	6	0	38	6	4	1					1	1	1	3	2		2	1		3	2		3	2		3	2		3	2		1
1	204		114209966428	423508100	2022-12-24 19:54:33	2022-12-24 20:06:29	125.101.84.30	1	3	0	2	1	5	1	2		1	6	0	14	3	4	1		2	2	2	1	1	1	3	2		3	2		3	2		4	2	処方していない	4	2	成人婦人科診療がほとんどない	4	2	成人婦人科診療がほとんどない	1
1	205		114209970275	423508100	2022-12-24 20:16:12	2022-12-24 20:28:49	153.168.185.16	1	5	1	1	0	5	1	5		0	1	0	27	5	4	1		2	2	2	1	1	1	3	2		3	2		3	2		3	2		2	1		2	1		2
1	206		114209950505	423508100	2022-12-24 18:23:27	2022-12-24 22:23:36	1.75.199.82	1	4	1	2	1	5	1	4		0	6	0	8	2	4	1		1	2	2	1	1	1	2	1		2	1		2	1		2	1		2	1		2	1		1
1	207		114210102854	423508100	2022-12-25 09:12:18	2022-12-25 09:18:32	118.21.25.246	1	3	0	1	0	5	1	5		0	1	0	13	3	4	1		2	2	2	2									3	2		3	2		3	2		3	2		1
1	208		114210109022	423508100	2022-12-25 10:05:45	2022-12-25 10:17:42	180.27.103.194	1	4	1	1	0	5	1	5		0	1	0	34	6	4	1		2	2	2	1	1	1	3	2		3	2		3	2		3	2		3	2		3	2		1
1	209		114210146870	423508100	2022-12-25 12:12:54	2022-12-25 12:22:29	125.12.100.230	1	4	1	1	0	5	1	5		0	2	0	13	3	4	1		2	2	2	1	1	1	3	2		3	2		3	2		3	2		3	2		3	2		1
1	210		114210152353	423508100	2022-12-25 12:33:10	2022-12-25 12:48:14	153.217.143.50	1	5	1	1	0	5	1	5		0	2	0	3	1	4	1		2	2	2	1	1	1	2	1		2	1		2	1		2	1		2	1		2	1		1
1	211		114210173593	423508100	2022-12-25 14:23:19	2022-12-25 14:35:21	180.5.42.230	1	6	1	1	0	5	1	5		0	2	0	40	7	4	1		2	2	2	1	1	1	2	1		2	1		2	1		2	1		2	1		2	1		1
1	212		114210175993	423508100	2022-12-25 14:38:40	2022-12-25 14:47:10	220.98.160.102	1	4	1	2	1	5	1	2		1	6	0	18	4	4	1		1	2	2	1	1	1	2	1		2	1		3	2		3	2		2	1		2	1		2
1	213		114210188453	423508100	2022-12-25 16:03:55	2022-12-25 16:12:41	210.160.8.72	1	4	1	1	0	5	1	4		0	6	0	27	5	4	1		2	2	2	1	1	1	3	2		3	2		3	2		3	2		3	2		3	2		1
1	214		114210198395	423508100	2022-12-25 17:09:13	2022-12-25 17:23:07	180.27.104.163	1	2	0	2	1	2	0	2		1	6	0	34	6	4	1		2	2	2	2									4	2	処方したことがない	4	2	処方したことがない	3	2		2	1		2
1	215		114210199772	423508100	2022-12-25 17:18:05	2022-12-25 17:31:13	14.10.70.64	1	6	1	1	0	5	1	5		0	2	0	27	5	4	1		2	2	2	2									2	1		2	1		3	2		3	2		2
1	216		114210249074	423508100	2022-12-25 23:05:58	2022-12-25 23:11:39	13.231.15.223	1	3	0	1	0	5	1	1		1	6	0	45	7	4	1		2	2	2	1	1	1	1	1		1	1		1	1		1	1		1	1		1	1		1
1	217		114210262385	423508100	2022-12-26 00:22:33	2022-12-26 00:35:44	106.130.158.155	1	4	1	2	1	5	1	4		0	3	0	13	3	4	1		1	2	2	1	1	1	3	2		2	1		3	2		3	2		3	2		2	1		1
1	218		114210266538	423508100	2022-12-26 00:47:32	2022-12-26 00:55:08	153.151.174.72	1	3	0	1	0	3	0	5		0	2	0	47	7	4	1		2	2	2	1	1	1	2	1		3	2		3	2		3	2		3	2		3	2		1
1	219		114210314892	423508100	2022-12-26 07:28:39	2022-12-26 07:36:59	153.156.208.214	1	4	1	1	0	5	1	3		0	6	0	35	6	4	1					1	1	1	2	1		2	1		2	1		2	1		2	1		2	1		1
1	220		114210317262	423508100	2022-12-26 07:48:08	2022-12-26 07:54:41	153.161.132.162	1	3	0	1	0	4	0	5		0	1	0	13	3	4	1		2	2	2	2									3	2		3	2		2	1		2	1		2
1	221		114210321649	423508100	2022-12-26 08:24:38	2022-12-26 08:37:35	1.75.2.153	1	4	1	2	1	5	1	2		1	7	1	23	4	4	1		1	2	2	1	1	1	3	2		3	2		3	2		3	2		3	2		3	2		1
1	222		114210322203	423508100	2022-12-26 08:29:08	2022-12-26 08:45:41	153.137.243.251	1	4	1	1	0	5	1	4		0	6	0	11	3	4	1		2	2	2	2									2	1		2	1		3	2		3	2		1
1	223		114210326481	423508100	2022-12-26 09:04:20	2022-12-26 09:16:09	36.11.224.62	1	3	0	2	1	5	1	3		0	5	0	16	4	4	1		2	2	2	2									3	2		3	2		3	2		3	2		2
1	224		114210324584	423508100	2022-12-26 08:48:20	2022-12-26 09:36:55	202.209.68.83	1	3	0	1	0	3	0	1		1	6	0	14	3	4	1		1	2	2	2									3	2		1	1		2	1		1	1		1
1	225	1	114210331897	423508100	2022-12-26 09:47:23	2022-12-26 09:52:23	106.181.100.198	1			1	0	5	1	4		0	5	0	14	3	4	1		2	2	2	1	1	1	1	1		1	1		1	1		1	1		1	1		1	1		1
1	226		114210331869	423508100	2022-12-26 09:47:06	2022-12-26 09:54:54	124.103.220.108	1	2	0	2	1	3	0	2		1	5	0	28	5	4	1		1	2	2	1	2	2							3	2		3	2		3	2		3	2		1
1	228		114210337633	423508100	2022-12-26 10:16:57	2022-12-26 10:27:29	114.170.97.175	1	4	1	1	0	5	1	2		1	6	0	40	7	4	1		2	2	2	1	1	1	2	1		2	1		2	1		2	1		3	2		3	2		1
1	229		114210342278	423508100	2022-12-26 10:35:37	2022-12-26 10:41:11	133.106.33.169	1	2	0	2	1	2	0	2		1	6	0	13	3	4	1		2	2	2	2									2	1		2	1		2	1		2	1		2
1	230	1	114210342607	423508100	2022-12-26 10:37:09	2022-12-26 10:46:22	122.212.129.90	1	5	1			5	1	2		1	6	0	13	3	4	1		2	2	2	1	2	2							2	1		2	1		2	1		2	1		2
1	231		114210335115	423508100	2022-12-26 10:06:50	2022-12-26 10:54:05	61.206.214.140	1	5	1	1	0	5	1	5		0	1	0	42	7	4	1		2	2	2	1	2	2							2	1		2	1		2	1		2	1		1
1	232		114210339723	423508100	2022-12-26 10:24:54	2022-12-26 11:09:53	126.249.39.218	1	5	1	1	0	5	1	2		1	6	0	14	3	4	1		2	2	2	2									3	2		3	2		3	2		3	2		1
1	233	1	114210347819	423508100	2022-12-26 11:03:48	2022-12-26 11:16:35	114.149.43.35	1	6	1	1	0			5		0	1	0	13	3	4	1		2	2	2	2									1	1		1	1		2	1		2	1		1
1	234		114210349420	423508100	2022-12-26 11:10:24	2022-12-26 11:19:54	153.246.184.25	1	2	0	2	1	3	0	2		1	7	1	26	5	4	1		1	2	2	2									2	1		2	1		2	1		2	1		1
1	235		114210352012	423508100	2022-12-26 11:22:17	2022-12-26 11:32:12	106.128.139.8	1	5	1	2	1	5	1	2		1	5	0	38	6	4	1		2	2	2	2									2	1		2	1		2	1		2	1		1
1	236		114210364151	423508100	2022-12-26 12:21:34	2022-12-26 12:25:09	180.6.188.49	1	3	0	1	0	5	1	2		1	5	0	18	4	4	1		2	2	2	1	1	1	2	1		2	1		2	1		2	1		2	1		2	1		1
1	237		114210367299	423508100	2022-12-26 12:35:33	2022-12-26 12:41:38	220.157.229.94	1	4	1	2	1	5	1	4		0	5	0	26	5	4	1		2	2	2	1	1	1	2	1		2	1		2	1		2	1		2	1		2	1		1
1	239		114210370573	423508100	2022-12-26 12:50:11	2022-12-26 12:58:40	1.73.154.66	1	2	0	2	1	1	0	2		1	6	0	1	1	4	1		1	2	2	2									2	1		2	1		3	2		3	2		1
1	240		114210370901	423508100	2022-12-26 12:51:52	2022-12-26 12:59:08	180.5.45.142	1	3	0	2	1	5	1	2		1	6	0	40	7	4	1		2	2	2	1	1	1	3	2		3	2		3	2		3	2		3	2		3	2		1
1	241		114210371963	423508100	2022-12-26 12:49:51	2022-12-26 13:06:11	106.154.152.154	1	2	0	1	0	2	0	2		1	6	0	1	1	4	1		2	2	2	2									2	1		2	1		2	1		2	1		1
1	242		114210372357	423508100	2022-12-26 12:58:15	2022-12-26 13:12:54	222.10.61.92	1	4	1	2	1	5	1	5		0	1	0	6	1	4	1		1	2	2	2									1	1		1	1		2	1		2	1		1
1	243		114210376231	423508100	2022-12-26 13:15:17	2022-12-26 13:23:47	114.144.106.186	1	2	0	2	1	3	0	4		0	3	0	27	5	4	1		2	2	2	1	1	1	2	1		2	1		2	1		2	1		2	1		2	1		1
1	244		114210377987	423508100	2022-12-26 13:23:47	2022-12-26 13:28:25	153.137.243.251	1	5	1	1	0	5	1	4		0	6	0	11	3	4	1		2	2	2	2									3	2		3	2		3	2		3	2		2
1	245		114210376430	423508100	2022-12-26 13:16:31	2022-12-26 13:28:30	221.188.65.128	1	4	1	2	1	5	1	2		1	6	0			4	1		1	2	2	1	1	1	2	1		1	1		2	1		1	1		1	1		1	1		1
1	246		114210379637	423508100	2022-12-26 13:31:57	2022-12-26 13:49:47	222.228.212.174	1	4	1	2	1	5	1	4		0	5	0	13	3	4	1		2	2	2	1	1	1	2	1		2	1		2	1		2	1		2	1		2	1		1
1	247		114210349093	423508100	2022-12-26 11:09:04	2022-12-26 13:57:59	153.143.149.145	1	3	0	2	1	5	1	2		1	6	0	12	3	4	1		1	2	2	2									1	1		1	1		3	2		2	1		1
1	248		114210386916	423508100	2022-12-26 14:07:28	2022-12-26 14:12:00	49.97.38.17	1	4	1	1	0	5	1	2		1	2	0	28	5	4	1		2	2	2	1	2	2							2	1		2	1		2	1		2	1		1
1	249		114210384181	423508100	2022-12-26 13:54:12	2022-12-26 14:13:17	157.147.136.125	1	5	1	1	0	5	1	5		0	2	0	26	5	4	1		1	2	2	1	1	1	2	1		2	1		1	1		1	1		2	1		2	1		1
1	250		114210385102	423508100	2022-12-26 13:57:17	2022-12-26 14:13:37	114.166.92.114	1	2	0	1	0	3	0	2		1	7	1	5	1	4	1		2	2	2	1	1	1	2	1		2	1		2	1		2	1		3	2		3	2		1
1	251		114210380589	423508100	2022-12-26 13:36:17	2022-12-26 14:26:28	61.197.94.183	1	3	0	2	1	4	0	4		0	5	0	3	1	4	1		1	2	2	2									2	1		2	1		2	1		2	1		1
1	252		114210390013	423508100	2022-12-26 14:21:26	2022-12-26 14:29:11	202.229.98.140	1	3	0	1	0	5	1	5		0	2	0	13	3	4	1		2	2	2	1	1	1	3	2		2	1		3	2		3	2		3	2		2	1		1
1	253		114210392068	423508100	2022-12-26 14:31:07	2022-12-26 14:40:00	133.5.55.10	1	3	0	2	1	5	1	1		1	7	1	40	7	4	1		2	2	2	2									3	2		2	1		3	2		2	1		1
1	254		114210395007	423508100	2022-12-26 14:44:50	2022-12-26 14:49:21	114.166.92.114	1	2	0	2	1	3	0	2		1	3	0	5	1	4	1		2	2	2	1	1	1	2	1		2	1		2	1		2	1		2	1		2	1		1
1	255		114210392329	423508100	2022-12-26 14:32:07	2022-12-26 15:02:54	125.206.39.108	1	4	1	2	1	5	1	4		0	6	0	15	2	4	1		2	2	2	2									2	1		2	1		2	1		2	1		1
1	256		114210399553	423508100	2022-12-26 15:05:17	2022-12-26 15:12:33	115.65.6.27	1	2	0	1	0	2	0	4		0	6	0	13	3	4	1		2	2	2	2									2	1		2	1		2	1		2	1		1
1	257		114210396964	423508100	2022-12-26 14:53:40	2022-12-26 15:15:12	126.194.95.230	1	5	1	1	0	5	1	2		1	6	0	1	1	4	1		2	2	2	1	1	1	2	1		2	1		2	1		2	1		3	2		3	2		1
1	258		114210397265	423508100	2022-12-26 14:55:13	2022-12-26 15:19:43	122.223.171.78	1	5	1	1	0	5	1	2		1	6	0	1	1	4	1		2	2	2	1	1	1	4	2	疑わしければ聞く	4	2	疑わしければ聞く	4	2	疑わしければ聞く	4	2	疑わしければ聞く	2	1		2	1		1
1	259		114210406475	423508100	2022-12-26 15:34:51	2022-12-26 15:47:28	49.98.217.175	1	5	1	1	0	5	1	4		0	6	0	12	3	4	1		2	2	2	1	2	2							2	1		2	1		2	1		2	1		2
1	260		114210408590	423508100	2022-12-26 15:43:16	2022-12-26 15:49:58	180.54.96.57	1	5	1	1	0	5	1	5		0	1	0	34	6	4	1		2	2	2	1	1	1	3	2		3	2		3	2		3	2		3	2		3	2		2
1	261		114210416002	423508100	2022-12-26 16:08:17	2022-12-26 16:12:34	153.211.250.15	1	4	1	1	0	5	1	5		0	1	0	6	1	4	1		2	2	2	2									2	1		2	1		2	1		2	1		2
1	262		114210418258	423508100	2022-12-26 16:14:07	2022-12-26 16:21:32	126.161.71.44	1	3	0	1	0	5	1	2		1	6	0	45	7	4	1		2	2	2	2									4	2	処方したことがない	4	2	確認したいと思っている	3	2		3	2		2
1	263		114210420223	423508100	2022-12-26 16:19:40	2022-12-26 16:36:02	153.199.202.75	1	5	1	2	1	5	1	4		0	3	0	45	7	4	1		2	2	2	2									2	1		2	1		2	1		2	1		1
1	264		114210424051	423508100	2022-12-26 16:30:26	2022-12-26 16:36:13	124.85.210.93	1	2	0	2	1	2	0	2		1	6	0	2	1	4	1		2	2	2	2									2	1		2	1		3	2		3	2		2
1	265		114210424247	423508100	2022-12-26 16:30:35	2022-12-26 16:40:58	106.128.37.105	1	2	0	2	1	2	0	2		1	6	0	2	1	4	1		2	2	2	2									2	1		2	1		2	1		2	1		2
1	267		114210434255	423508100	2022-12-26 17:04:25	2022-12-26 17:08:39	49.106.111.38	1	2	0	1	0	2	0	1		1	7	1	40	7	4	1		2	2	2	2									2	1		2	1		2	1		2	1		1
1	268		114210436105	423508100	2022-12-26 17:08:35	2022-12-26 17:16:55	114.160.220.235	1	4	1	1	0	5	1	4		0	7	1	35	6	4	1		2	2	2	1	1	1	1	1		1	1		2	1		2	1		2	1		2	1		1
1	269		114210440321	423508100	2022-12-26 17:19:37	2022-12-26 17:23:46	172.226.216.64	1	4	1	1	0	5	1	1		1	7	1	40	7	4	1					2									3	2		3	2		3	2		3	2		1
1	270		114210442354	423508100	2022-12-26 17:24:34	2022-12-26 17:29:03	104.28.83.188	1	4	1	1	0	5	1	1		1	7	1	40	7	4	1		2	2	2	2									3	2		3	2		3	2		3	2		1
1	272		114210424069	423508100	2022-12-26 16:30:35	2022-12-26 18:38:34	124.85.210.93	1	1	0	2	1	1	0	2		1	6	0	2	1	4	1		2	2	2	2									2	1		3	2		3	2		2	1		2
1	273		114210480971	423508100	2022-12-26 19:22:36	2022-12-26 19:27:02	133.5.55.10	1	3	0	1	0	3	0	1		1	7	1	40	7	4	1		2	2	2	2									2	1		2	1		2	1		2	1		2
1	274		114210481641	423508100	2022-12-26 19:24:38	2022-12-26 19:32:27	42.124.150.71	1	5	1	1	0	5	1	5		0	1	0	22	4	4	1		2	2	2	2									3	2		3	2		3	2		3	2		1
1	275		114210485414	423508100	2022-12-26 19:36:58	2022-12-26 19:53:07	220.247.47.62	1	4	1	2	1	5	1	2		1	6	0	20	2	4	1		1	2	2	1	1	1	3	2		3	2		3	2		2	1		2	1		2	1		1
1	276		114210491477	423508100	2022-12-26 19:58:29	2022-12-26 20:05:21	126.166.76.183	1	1	0	1	0	1	0	2		1	7	1	30	5	4	1		2	2	2	2									1	1		1	1		1	1		1	1		2
1	277		114210504472	423508100	2022-12-26 20:28:31	2022-12-26 20:35:45	122.16.11.136	1	4	1	1	0	5	1	5		0	1	0	5	1	4	1		2	2	2	1	1	1	2	1		2	1		2	1		2	1		2	1		2	1		1
1	278		114210504839	423508100	2022-12-26 20:29:03	2022-12-26 20:49:05	220.150.111.69	1	4	1	2	1	5	1	2		1	5	0	1	1	4	1		1	2	2	1	2	2							3	2		3	2		3	2		3	2		1
1	279		114210512336	423508100	2022-12-26 20:50:19	2022-12-26 20:57:50	49.96.228.55	1	3	0	1	0	5	1	1		1	7	1	16	4	4	1		2	2	2	1	1	1	4	2	主に医学的適応の方が多いため、確認しない場合が多い。	4	2	主に医学的適応の方が多いため、確認しない場合が多い。	2	1		2	1		3	2		3	2		2
1	280		114210512553	423508100	2022-12-26 20:50:26	2022-12-26 20:59:23	126.253.122.48	1	4	1	1	0	5	1	1		1	7	1	11	3	4	1		2	2	2	1	1	1	2	1		2	1		3	2		3	2		3	2		3	2		1
1	281		114210514901	423508100	2022-12-26 20:21:32	2022-12-26 21:00:50	180.17.180.178	1	4	1	1	0	5	1	4		0	6	0	24	4	4	1					1	1	1	2	1		2	1		3	2		3	2		2	1		2	1		1
1	282		114210520506	423508100	2022-12-26 21:12:03	2022-12-26 21:19:58	124.36.47.65	1	2	0	2	1	2	0	2		1	3	0	14	3	4	1		2	2	2	2									3	2		3	2		3	2		3	2		2
1	283		114210530843	423508100	2022-12-26 21:43:22	2022-12-26 21:51:41	106.133.55.138	1	2	0	2	1	2	0	1		1	5	0	11	3	4	1		2	2	2	2									2	1		2	1		2	1		2	1		1
1	284		114210537266	423508100	2022-12-26 22:02:51	2022-12-26 22:14:50	153.205.56.60	1	3	0	1	0	4	0	5		0	2	0	12	3	4	1		1	2	2	1	1	1	2	1		2	1		1	1		1	1		3	2		3	2		1
1	285	1	114210541582	423508100	2022-12-26 22:16:01	2022-12-26 22:32:14	202.236.173.125	1														4	1		2	2	2	2									3	2		3	2		3	2		3	2		1
1	286		114210548403	423508100	2022-12-26 22:37:03	2022-12-26 23:04:51	218.224.235.243	1	4	1	1	0	5	1	2		1	7	1	18	4	4	1		1	1	2	1	1	1	3	2		3	2		3	2		3	2		3	2		3	2		1
1	287		114210562717	423508100	2022-12-26 23:20:12	2022-12-26 23:25:05	121.115.127.230	1	1	0	2	1	1	0	1		1	7	1	11	3	4	1		2	2	2	2									3	2		3	2		2	1		2	1		2
1	288		114210686031	423508100	2022-12-27 05:01:33	2022-12-27 05:13:21	58.94.97.7	1	4	1	1	0	5	1	1		1	7	1	11	3	4	1		2	2	2	1	1	1	2	1		2	1		2	1		2	1		2	1		2	1		1
1	289		114210705080	423508100	2022-12-27 06:04:46	2022-12-27 06:12:38	222.224.130.129	1	2	0	1	0	2	0	1		1	5	0	11	3	4	1		2	2	2	2									1	1		1	1		3	2		2	1		1
1	290		114210709293	423508100	2022-12-27 06:20:50	2022-12-27 06:33:43	49.105.76.147	1	4	1	1	0	5	1	1		1	7	1	11	3	4	1		2	2	2	2									2	1		2	1		2	1		2	1		1
1	291		114210731379	423508100	2022-12-27 07:53:38	2022-12-27 08:01:35	180.200.127.22	1	3	0	1	0	3	0	4		0	6	0	23	4	4	1		2	2	2	1	1	1	2	1		2	1		2	1		2	1		3	2		3	2		1
1	292		114210738150	423508100	2022-12-27 08:24:06	2022-12-27 08:33:59	49.96.21.54	1	1	0	2	1	1	0	2		1	5	0	40	7	4	1		2	2	2	2									4	2	遭遇したことがない	4	2	遭遇したことがない	3	2		3	2		2
1	293		114210744588	423508100	2022-12-27 08:31:01	2022-12-27 08:58:47	49.97.15.229	1	4	1	2	1	5	1	5		0	1	0	12	3	4	1		2	2	2	2									2	1		2	1		2	1		2	1		4
1	294		114210744813	423508100	2022-12-27 08:54:12	2022-12-27 09:01:05	126.165.159.92	1	3	0	2	1	5	1	2		1	7	1	14	3	4	1		2	2	2	1	1	1	1	1		1	1		2	1		2	1		2	1		2	1		1
1	295		114210744213	423508100	2022-12-27 08:51:33	2022-12-27 09:01:58	218.43.132.25	1	4	1	2	1	4	0	5		0	1	0	27	5	4	1		1	2	2	2									1	1		1	1		2	1		1	1		1
1	296		114210746052	423508100	2022-12-27 08:59:55	2022-12-27 09:05:32	139.101.172.2	1	2	0	1	0	2	0	2		1	6	0	29	5	4	1		2	2	2	1	1	1	2	1		2	1		2	1		2	1		2	1		2	1		1
1	297		114210748952	423508100	2022-12-27 09:13:16	2022-12-27 09:20:22	60.36.183.212	1	3	0	1	0	4	0	2		1	6	0	13	3	4	1		2	2	2	2									2	1		2	1		2	1		2	1		1
1	298		114210746576	423508100	2022-12-27 09:02:08	2022-12-27 09:20:39	153.162.6.82	1	5	1	1	0	5	1	5		0	2	0	10	2	4	1		2	2	2	1	1	1	3	2		3	2		3	2		3	2		3	2		3	2		1
1	299		114210753669	423508100	2022-12-27 09:34:34	2022-12-27 09:42:35	49.98.225.7	1	4	1	1	0	5	1	2		1	7	1	11	3	4	1		2	2	2	1	1	1	3	2		3	2		3	2		3	2		3	2		3	2		1
1	300		114210762383	423508100	2022-12-27 10:13:40	2022-12-27 10:18:25	222.149.153.94	1	5	1	1	0	5	1	2		1	6	0	15	2	4	1		2	2	2	1	1	1	2	1		3	2		3	2		3	2		3	2		3	2		1
1	301		114210770542	423508100	2022-12-27 10:50:51	2022-12-27 10:54:23	49.106.205.200	1	2	0	2	1	2	0	2		1	6	0	46	7	4	1		2	2	2	2									2	1		2	1		2	1		2	1		1
1	302		114210768662	423508100	2022-12-27 10:42:27	2022-12-27 10:58:41	106.133.28.114	1	4	1	2	1	5	1	1		1	7	1	13	3	4	1		2	2	2	2									3	2		3	2		3	2		3	2		2
1	303		114210773304	423508100	2022-12-27 11:01:15	2022-12-27 11:05:30	119.243.80.66	1	4	1	2	1	5	1	2		1	7	1	23	4	4	1		2	2	2	2									2	1		2	1		2	1		2	1		1
1	304		114210776776	423508100	2022-12-27 11:14:39	2022-12-27 11:22:40	1.75.158.159	1	4	1	1	0	5	1	2		1	6	0	22	4	4	1		2	2	2	1	1	1	2	1		1	1		2	1		1	1		3	2		2	1		2
1	305		114210776215	423508100	2022-12-27 11:12:43	2022-12-27 11:24:40	202.254.227.190	1	5	1	1	0	5	1	1		1	7	1	14	3	4	1		1	2	2	1	1	1	2	1	胎児異常のみ施行している	2	1	上記	4	2	性暴力以外では処方しないことにしている	4	2	性暴力以外では処方しないことにしている	4	2	そのような主訴の方は当院に受診しない			そのような主訴の方は当院に受診しない	1
1	306		114210786034	423508100	2022-12-27 11:54:28	2022-12-27 12:04:06	153.180.63.77	1	5	1	1	0	5	1	2		1	6	0	34	6	4	1		1	2	2	1	1	1	3	2		3	2		3	2		3	2		3	2		3	2		1
1	307		114210790575	423508100	2022-12-27 12:15:54	2022-12-27 12:26:23	106.168.76.106	1	2	0	2	1	3	0	1		1	7	1	14	3	4	1		2	2	2	2									2	1		2	1		2	1		2	1		1
1	308		114210792485	423508100	2022-12-27 12:25:37	2022-12-27 12:30:48	49.98.163.54	1	2	0	2	1	2	0	2		1	7	1	14	3	4	1		2	2	2	2									2	1		2	1		2	1		2	1		1
1	309		114210792534	423508100	2022-12-27 12:25:54	2022-12-27 12:31:21	49.105.100.101	1	3	0	1	0	4	0	1		1	7	1	14	3	4	1		2	2	2	2									2	1		2	1		2	1		2	1		1
1	310		114210799474	423508100	2022-12-27 13:01:32	2022-12-27 13:18:30	153.246.184.25	1	3	0	2	1	3	0	4		0	6	0	26	5	4	1		1	2	2	1	1	1	1	1		1	1		1	1		1	1		1	1		2	1		1
1	311		114210801638	423508100	2022-12-27 13:12:47	2022-12-27 13:19:23	114.156.77.94	1	2	0	2	1	3	0	4		0	6	0	1	1	4	1		1	2	2	2									2	1		2	1		2	1		2	1		1
1	312		114210804257	423508100	2022-12-27 13:24:53	2022-12-27 13:42:57	114.179.18.64	1	2	0	2	1	3	0	4		0	7	1	8	2	4	1		2	2	2	1	1	1	3	2		3	2		3	2		3	2		3	2		3	2		1
1	313		114210804994	423508100	2022-12-27 13:31:02	2022-12-27 13:43:35	153.246.147.20	1	5	1	1	0	5	1	2		1	7	1	6	1	4	1		2	2	2	1	1	1	3	2		3	2		3	2		3	2		3	2		3	2		1
1	314		114210813542	423508100	2022-12-27 14:17:00	2022-12-27 14:27:40	126.236.205.65	1	4	1	2	1	5	1	4		0	6	0	17	4	4	1		2	2	2	1	1	1	3	2		2	1		3	2		2	1		3	2		3	2		1
1	315		114210812950	423508100	2022-12-27 14:13:42	2022-12-27 14:35:26	153.229.253.156	1	4	1	1	0	5	1	5		0	2	0	6	1	4	1		2	2	2	1	1	1	3	2		3	2		3	2		3	2		3	2		3	2		1
1	316		114210807132	423508100	2022-12-27 13:40:38	2022-12-27 14:49:33	49.97.105.165	1	2	0	1	0	1	0	2		1	7	1	14	3	4	1		2	1	2	2									2	1		2	1		2	1		2	1		1
1	317		114210819422	423508100	2022-12-27 14:48:01	2022-12-27 14:54:35	123.217.213.35	1	3	0	2	1	5	1	5		0	1	0	7	1	4	1		1	2	2	1	2	2							3	2		3	2		3	2		3	2		1
1	318		114210818747	423508100	2022-12-27 14:44:05	2022-12-27 14:56:23	43.244.153.41	1	5	1	1	0	5	1	4		0	6	0	2	1	4	1		2	2	2	2									2	1		2	1		3	2		3	2		1
1	319		114210819889	423508100	2022-12-27 14:50:30	2022-12-27 14:59:30	59.190.134.233	1	3	0	2	1	4	0	2		1	6	0	27	5	4	1		1	2	2	1	1	1	1	1		1	1		1	1		1	1		2	1		2	1		1
1	320		114210822713	423508100	2022-12-27 15:04:10	2022-12-27 15:08:37	133.106.45.205	1	3	0	1	0	4	0	2		1	6	0	46	7	4	1		2	2	2	2									2	1		2	1		2	1		2	1		1
1	321		114210821956	423508100	2022-12-27 08:01:21	2022-12-27 15:09:56	118.13.255.222	1	4	1	1	0	4	0	4		0	5	0	24	4	4	1		1	2	2	1	1	1	3	2		3	2		3	2		3	2		3	2		3	2		1
1	322		114210822241	423508100	2022-12-27 15:01:55	2022-12-27 15:16:43	60.44.60.110	1	3	0	2	1	4	0	5		0	1	0	23	4	4	1		2	2	2	1	1	1	2	1		2	1		2	1		2	1		2	1		2	1		1
1	323		114210824161	423508100	2022-12-27 15:09:57	2022-12-27 15:17:47	49.97.43.51	1	2	0	1	0	3	0	2		1	7	1	46	7	4	1		2	2	2	2									2	1		2	1		3	2		3	2		1
1	324		114210825477	423508100	2022-12-27 15:15:54	2022-12-27 15:19:29	106.130.74.161	1	3	0	2	1	5	1	2		1	7	1	46	7	4	1		2	2	2	2									3	2		3	2		3	2		3	2		1
1	325		114210823724	423508100	2022-12-27 15:07:19	2022-12-27 15:21:27	118.22.32.208	1	2	0	2	1	2	0	2		1	7	1	46	7	4	1		2	2	2	2									3	2		3	2		3	2		3	2		1
1	326		114210825710	423508100	2022-12-27 15:15:09	2022-12-27 15:23:17	49.104.17.220	1	3	0	2	1	5	1	2		1	7	1	46	7	4	1		2	2	2	2									3	2		3	2		3	2		3	2		1
1	327		114210829824	423508100	2022-12-27 15:34:33	2022-12-27 15:37:14	153.246.255.134	1	3	0	1	0	3	0	2		1	7	1	14	3	4	1		2	2	2	1	1	1	2	1		2	1		2	1		2	1		2	1		2	1		2
1	328		114210829289	423508100	2022-12-27 15:32:13	2022-12-27 15:40:12	153.172.169.54	1	5	1	1	0	5	1	5		0	2	0	23	4	4	1		2	2	2	1	1	1	2	1		2	1		2	1		2	1		2	1		2	1		1
1	329		114210806715	423508100	2022-12-27 13:40:00	2022-12-27 15:43:46	115.65.6.27	1	3	0	2	1	5	1	4		0	6	0	13	3	4	1		2	2	2	1	1	1	1	1		1	1		1	1		1	1		2	1		2	1		1
1	330		114210830967	423508100	2022-12-27 15:38:59	2022-12-27 15:46:54	153.185.41.187	1	3	0	2	1	4	0	2		1	6	0	36	6	4	1		2	2	2	1	1	1	3	2		3	2		3	2		3	2		3	2		3	2		1
1	331		114210833450	423508100	2022-12-27 15:49:55	2022-12-27 15:56:22	180.200.127.22	1	3	0	2	1	5	1	4		0	6	0	23	4	4	1		2	2	2	2									3	2		3	2		3	2		3	2		1
1	332		114210835117	423508100	2022-12-27 15:57:14	2022-12-27 16:02:58	153.190.98.178	1	3	0	1	0	4	0	2		1	6	0	45	7	4	1		2	2	2	1	1	1	2	1		2	1		2	1		2	1		3	2		3	2		1
1	333		114210835335	423508100	2022-12-27 15:58:06	2022-12-27 16:07:41	153.156.24.17	1	1	0	2	1	1	0	2		1	6	0	15	2	4	1		1	2	2	2									3	2		3	2		4	2	検査希望の患者をみたことがない	4	2	検査希望の患者をみたことがない	4
1	334		114210837742	423508100	2022-12-27 12:23:53	2022-12-27 16:12:52	106.128.139.181	1	3	0	2	1	4	0	2		1	7	1	40	7	4	1		2	2	2	2									3	2		3	2		3	2		3	2		1
1	335		114210848312	423508100	2022-12-27 16:54:11	2022-12-27 16:59:20	180.200.127.22	1	3	0	2	1	4	0	4		0	6	0	23	4	4	1		2	2	2	1	2	2							3	2		3	2		3	2		2	1		1
1	336		114210847836	423508100	2022-12-27 16:51:48	2022-12-27 16:59:39	133.13.95.198	1	3	0	1	0	5	1	1		1	7	1	47	7	4	1		2	2	2	1	1	1	1	1		1	1		1	1		1	1		2	1		2	1		1
1	337		114210858495	423508100	2022-12-27 17:34:04	2022-12-27 17:38:05	49.104.11.78	1	1	0	2	1	1	0	2		1	6	0	34	6	4	1		2	2	2	2									1	1		1	1		2	1		2	1		2
1	338		114210866595	423508100	2022-12-27 18:06:58	2022-12-27 18:13:33	180.23.17.209	1	3	0	1	0	4	0	2		1	6	0	4	1	4	1		2	2	2	1	1	1	3	2		3	2		3	2		1	1		2	1		2	1		1
1	339		114210874445	423508100	2022-12-27 18:39:22	2022-12-27 18:53:31	223.216.140.35	1	3	0	2	1	4	0	5		0	2	0	22	4	4	1		1	2	2	1	1	1	2	1		2	1		1	1		1	1		2	1		2	1		1
1	340		114210876198	423508100	2022-12-27 18:45:43	2022-12-27 18:54:26	221.112.215.90	1	4	1	1	0	5	1	2		1	6	0	28	5	4	1		2	2	2	1	1	1	2	1		2	1		2	1		2	1		2	1		2	1		1
1	341		114210879953	423508100	2022-12-27 18:58:54	2022-12-27 19:04:42	157.147.169.177	1	4	1	1	0	5	1	5		0	1	0	13	3	4	1		2	2	2	1	1	1	2	1		2	1		2	1		2	1		2	1		2	1		2
1	342		114210884854	423508100	2022-12-27 19:18:23	2022-12-27 19:24:15	126.245.180.14	1	3	0	2	1	4	0	4		0	3	0	26	5	4	1		2	2	2	2									3	2		3	2		3	2		2	1		1
1	343		114210914797	423508100	2022-12-27 21:03:04	2022-12-27 21:10:11	153.246.255.134	1	1	0	1	0	1	0	2		1	7	1	14	3	4	1		2	2	2	2									3	2		3	2		3	2		3	2		2
1	344		114210919759	423508100	2022-12-27 21:20:01	2022-12-27 21:26:39	49.104.50.8	1	3	0	2	1	4	0	2		1	7	1	34	6	4	1		2	2	2	1	1	1	3	2		3	2		2	1		2	1		3	2		3	2		1
1	345		114210924757	423508100	2022-12-27 21:35:27	2022-12-27 21:46:35	49.105.72.205	1	4	1	2	1	5	1	1		1	7	1	11	3	4	1		1	1	2	1	1	1	2	1		2	1		2	1		2	1		2	1		2	1		1
1	346		114211010880	423508100	2022-12-28 00:50:42	2022-12-28 01:14:22	126.177.243.127	1	3	0	2	1	4	0	5		0	4	0	11	3	4	1		1	2	2	2									2	1		2	1		2	1		2	1		1
1	347		114211170619	423508100	2022-12-28 06:40:07	2022-12-28 06:47:10	133.203.164.192	1	4	1	1	0	5	1	4		0	6	0	11	3	4	1					1	1	1	1	1		1	1		1	1		1	1		2	1		2	1		1
1	348		114211178967	423508100	2022-12-28 07:01:47	2022-12-28 07:11:59	126.161.35.78	1	2	0	1	0	2	0	2		1	6	0	1	1	4	1		2	2	2	2									3	2		2	1		3	2		2	1		1
1	349		114211214094	423508100	2022-12-28 08:37:43	2022-12-28 08:46:42	49.98.144.45	1	3	0	1	0	2	0	2		1	6	0	12	3	4	1		2	2	2	1	2	2							4	2		4	2		3	2		3	2		2
1	350		114211214574	423508100	2022-12-28 08:43:03	2022-12-28 08:48:23	1.75.210.93	1	3	0	2	1	4	0	2		1	6	0	12	3	4	1		1	2	2	1	1	1	3	2		2	1		2	1		2	1		2	1		2	1		1
1	351		114211213040	423508100	2022-12-28 08:38:33	2022-12-28 08:50:55	106.130.142.199	1	4	1	2	1	5	1	4		0	3	0	14	3	4	1		2	2	2	1	1	1	2	1		2	1		2	1		2	1		2	1		2	1		1
1	352		114211252276	423508100	2022-12-28 10:28:51	2022-12-28 10:33:25	122.25.126.220	1	2	0	2	1	2	0	4		0	2	0	12	3	4	1		2	2	2	2									2	1		2	1		2	1		2	1		1
1	353		114211231820	423508100	2022-12-28 09:25:46	2022-12-28 10:51:59	103.3.15.245	1	4	1	1	0	5	1	1		1	7	1	36	6	4	1		2	2	2	1	2	2							3	2		3	2		3	2		3	2		2
1	354		114211263526	423508100	2022-12-28 11:03:51	2022-12-28 11:11:31	218.46.146.17	1	4	1	2	1	5	1	5		0	2	0	47	7	4	1					1	1	1	2	1		1	1		2	1		1	1		2	1		2	1		1
1	355		114211278086	423508100	2022-12-28 11:53:49	2022-12-28 11:59:54	122.16.8.7	1	2	0	1	0	3	0	2		1	5	0	5	1	4	1		2	2	2	1	1	1	3	2		3	2		3	2		3	2		2	1		2	1		1
1	356		114211275957	423508100	2022-12-28 08:37:11	2022-12-28 12:01:56	106.180.44.75	1	2	0	2	1	3	0	2		1	6	0	14	3	4	1		2	2	1	1	1	1	2	1		2	1		2	1		2	1		2	1		2	1		1
1	357		114211286784	423508100	2022-12-28 12:25:16	2022-12-28 12:33:11	219.118.248.184	1	4	1	2	1	5	1	2		1	7	1	35	6	4	1		1	2	2	1	1	1	2	1		2	1		2	1		2	1		2	1		2	1		1
1	358		114211293306	423508100	2022-12-28 12:50:24	2022-12-28 12:55:18	153.156.26.152	1	5	1	1	0	5	1	2		1	6	0	9	2	4	1		2	2	2	1	1	1	2	1		2	1		2	1		2	1		3	2		3	2		1
1	359		114211292386	423508100	2022-12-28 12:46:36	2022-12-28 12:56:49	210.231.22.20	1	4	1	1	0	4	0	5		0	1	0	28	5	4	1		1	2	2	1	2	2							1	1		1	1		2	1		2	1		1
1	360		114211295019	423508100	2022-12-28 12:50:45	2022-12-28 13:11:55	110.67.229.124	1	3	0	2	1	5	1	5		0	1	0	4	1	4	1		2	2	2	1	2	2							2	1		2	1		2	1		2	1		1
1	361		114211314707	423508100	2022-12-28 13:19:05	2022-12-28 13:24:03	115.30.193.33	1	2	0	2	1	3	0	2		1	5	0	38	6	4	1		1	2	2	1	1	1	2	1		1	1		3	2		3	2		3	2		3	2		1
1	362		114211318205	423508100	2022-12-28 13:23:19	2022-12-28 13:28:41	49.104.26.39	1	2	0	2	1	3	0	2		1	6	0	46	7	4	1		2	2	2	2									2	1		2	1		2	1		2	1		1
1	363		114211310192	423508100	2022-12-28 13:13:32	2022-12-28 13:31:53	133.106.95.12	1	2	0	2	1	3	0	1		1	7	1	11	3	4	1					2									2	1		2	1		2	1		2	1		2
1	364		114211334505	423508100	2022-12-28 13:50:04	2022-12-28 14:00:52	106.180.47.3	1	5	1	1	0	5	1	2		1	6	0	12	3	4	1		1	2	2	1	1	1	2	1		2	1		3	2		3	2		3	2		3	2		1
1	366		114211347593	423508100	2022-12-28 14:16:45	2022-12-28 14:46:36	153.156.26.152	1	3	0	1	0	3	0	4		0	6	0	9	2	4	1		2	2	2	1	1	1	2	1		2	1		2	1		2	1		2	1		2	1		2
1	367		114211356831	423508100	2022-12-28 14:22:09	2022-12-28 14:51:23	180.53.203.116	1	3	0	2	1	5	1	5		0	1	0	13	3	4	1		2	2	2	2									1	1		1	1		1	1		1	1		1
1	369		114211363048	423508100	2022-12-28 14:59:55	2022-12-28 15:06:19	219.75.129.242	1	2	0	3	0	1	0	2		1	7	1	25	5	4	1		2	2	2	2									1	1		1	1		2	1		2	1		2
1	370		114211362839	423508100	2022-12-28 14:59:23	2022-12-28 15:12:18	1.73.1.59	1	4	1	2	1	5	1	4		0	7	1	34	6	4	1					1	1	1	2	1		2	1		2	1		2	1		2	1		2	1		1
1	371		114211368517	423508100	2022-12-28 15:13:00	2022-12-28 15:22:09	114.181.182.152	1	2	0	2	1	2	0	2		1	7	1	12	3	4	1		1	2	2	1	1	1	2	1		2	1		2	1		2	1		2	1		2	1		1
1	372		114211375100	423508100	2022-12-28 15:32:09	2022-12-28 15:45:21	49.106.121.126	1	3	0	2	1	4	0	4		0	5	0	28	5	4	1		1	2	2	1	2	2							3	2		3	2		3	2		3	2		1
1	373		114211375018	423508100	2022-12-28 15:32:30	2022-12-28 15:52:51	202.229.223.6	1	3	0	2	1	4	0	4		0	6	0	13	3	4	1		2	2	2	2									2	1		2	1		2	1		2	1		1
1	375		114211382372	423508100	2022-12-28 15:53:12	2022-12-28 16:05:34	49.98.140.159	1	5	1	1	0	5	1	2		1	6	0	6	1	4	1		1	2	2	1	1	1	3	2		3	2		3	2		3	2		3	2		3	2		1
1	376		114211381636	423508100	2022-12-28 15:52:03	2022-12-28 16:11:16	202.253.111.210	1	3	0	2	1	4	0	1		1	6	0	14	3	4	1		1	2	2	2									2	1		2	1		2	1		2	1		1
1	377		114211393108	423508100	2022-12-28 16:24:29	2022-12-28 16:32:44	1.75.250.206	1	5	1	1	0	5	1	4		0	5	0	13	3	4	1		2	2	2	1	2	2							2	1		2	1		2	1		2	1		1
1	378		114211395203	423508100	2022-12-28 16:29:03	2022-12-28 16:42:06	125.101.84.30	1	4	1	2	1	4	0	2		1	6	0	14	3	4	1		1	2	2	1	1	1	4	2	生命予後不良な胎児疾患がある場合に限定しており、単純な希望での中絶はしていない。	4	2	生命予後不良な胎児疾患がある場合に限定しており、単純な希望での中絶はしていない。	1	1		1	1		2	1		2	1		1
1	379		114211399328	423508100	2022-12-28 16:37:14	2022-12-28 16:44:19	153.197.129.1	1	4	1	2	1	5	1	4		0	6	0	27	5	4	1		2	2	2	2									4	2	診察機会がない	4	2	患者が来ない	3	2		3	2		1
1	380		114211403066	423508100	2022-12-28 16:45:53	2022-12-28 16:53:01	210.237.61.1	1	3	0	2	1	4	0	2		1	6	0	46	7	4	1		2	2	2	1	1	1	2	1		2	1		2	1		2	1		3	2		3	2		2
1	381		114211407799	423508100	2022-12-28 16:59:02	2022-12-28 17:12:07	153.246.183.162	1	3	0	2	1	3	0	2		1	7	1	27	5	4	1		2	2	2	1	1	1	3	2		3	2		4	2	性暴力を主訴に受診した場合以外に、緊急避妊薬の処方は行なっていない。	4	2	性暴力を主訴に受診した場合以外に、緊急避妊薬の処方は行なっていない。	3	2		3	2		1
1	382		114211412664	423508100	2022-12-28 17:11:49	2022-12-28 17:21:22	126.182.139.175	1	4	1	1	0	4	0	2		1	2	0	29	5	4	1		2	2	2	1	2	2							2	1		2	1		3	2		3	2		1
1	383		114211416599	423508100	2022-12-28 17:22:44	2022-12-28 17:35:16	218.251.90.210	1	2	0	2	1	3	0	2		1	7	1	26	5	4	1		2	2	2	1	2	2							2	1		2	1		2	1		2	1		1
1	384		114211412547	423508100	2022-12-28 17:11:23	2022-12-28 17:40:53	153.130.121.119	1	5	1	2	1	5	1	5		0	1	0	42	7	4	1		1	2	2	2									2	1		2	1		2	1		2	1		1
1	385		114211407771	423508100	2022-12-28 16:59:36	2022-12-28 17:48:52	122.26.17.6	1	5	1	2	1	5	1	5		0	1	0	14	3	4	1		1	2	2	2									2	1		2	1		2	1		2	1		1
1	386		114211410866	423508100	2022-12-28 17:06:44	2022-12-28 17:52:12	119.241.22.34	1	5	1	1	0	5	1	5		0	2	0	20	2	4	1		2	2	2	1	1	1	3	2		3	2		3	2		3	2		3	2		3	2		1
1	387		114211431759	423508100	2022-12-28 18:05:00	2022-12-28 18:16:09	106.128.70.98	1	2	0	2	1	2	0	2		1	7	1	34	6	4	1		2	2	2	1	1	1	2	1		2	1		2	1		2	1		2	1		2	1		1
1	388		114211433234	423508100	2022-12-28 18:09:37	2022-12-28 18:17:25	210.146.212.3	1	4	1	1	0	5	1	4		0	5	0	20	2	4	1		2	2	2	1	1	1	2	1		2	1		2	1		2	1		2	1		2	1		1
1	389		114211444718	423508100	2022-12-28 18:40:22	2022-12-28 18:45:37	118.5.50.48	1	1	0	2	1	1	0	2		1	6	0	34	6	4	1		2	2	2	2									3	2		3	2		3	2		3	2		2
1	390		114211442738	423508100	2022-12-28 18:35:24	2022-12-28 18:48:34	121.117.129.95	1	4	1	1	0	5	1	5		0	1	0	30	5	4	1		2	2	2	1	2	2							2	1		2	1		3	2		3	2		1
1	391		114211446510	423508100	2022-12-28 18:44:51	2022-12-28 18:52:44	180.25.69.243	1	4	1	1	0	5	1	5		0	1	0	34	6	4	1		2	2	2	1	1	1	2	1		2	1		2	1		2	1		2	1		2	1		1
1	392		114211449847	423508100	2022-12-28 18:54:39	2022-12-28 18:59:02	153.246.175.146	1	5	1	1	0	5	1	2		1	6	0	33	6	4	1					1	1	1	3	2		3	2		3	2		3	2		3	2		3	2		1
1	393		114211456298	423508100	2022-12-28 19:12:34	2022-12-28 19:33:20	124.103.8.54	1	4	1	1	0	5	1	5		0	2	0	40	7	4	1		2	1	2	1	1	1	1	1		1	1		1	1		1	1		2	1		2	1		1
1	394		114211558382	423508100	2022-12-28 23:24:18	2022-12-28 23:29:49	182.50.204.133	1	2	0	1	0	2	0	1		1	7	1	11	3	4	1		2	2	2	1	1	1	3	2		3	2		3	2		3	2		3	2		3	2		1
1	395		114211779496	423508100	2022-12-29 07:56:35	2022-12-29 08:05:15	153.205.184.113	1	4	1	1	0	5	1	4		0	3	0	1	1	4	1		1	2	2	1	1	1	2	1		2	1		2	1		2	1		3	2		3	2		1
1	396		114211785833	423508100	2022-12-29 08:16:04	2022-12-29 08:28:58	49.96.9.81	1	3	0	2	1	3	0	2		1	6	0	34	6	4	1		2	2	2	1	1	1	3	2		3	2		2	1		2	1		3	2		3	2		2
1	398		114211798183	423508100	2022-12-29 08:57:31	2022-12-29 09:06:38	153.197.129.1	1	3	0	2	1	4	0	4		0	6	0	27	5	4	1		1	2	2	2									3	2		3	2		3	2		3	2		1
1	399		114211799015	423508100	2022-12-29 09:00:29	2022-12-29 09:07:41	114.161.174.28	1	5	1	2	1	5	1	5		0	1	0	44	7	4	1		1	2	2	2									1	1		1	1		1	1		1	1		1
1	400		114211803989	423508100	2022-12-29 09:16:08	2022-12-29 09:22:29	219.106.221.98	1	4	1	1	0	5	1	1		1	6	0	11	3	4	1		2	2	2	1	2	2							3	2		2	1		3	2		3	2		2
1	401		114211807905	423508100	2022-12-29 09:29:18	2022-12-29 09:39:25	61.213.222.146	1	4	1	1	0	5	1	2		1	6	0	18	4	4	1		2	2	2	1	1	1	2	1		2	1		2	1		2	1		3	2		3	2		1
1	402		114211819074	423508100	2022-12-29 10:08:04	2022-12-29 10:15:32	153.197.129.1	1	3	0	2	1	4	0	4		0	6	0	27	5	4	1		2	2	2	2									2	1		2	1		3	2		3	2		1
1	403		114211823805	423508100	2022-12-29 10:25:09	2022-12-29 10:29:50	1.73.142.212	1	2	0	1	0	2	0	1		1	7	1	21	4	4	1		2	2	2	2									2	1		2	1		3	2		3	2		1
1	404		114211833808	423508100	2022-12-29 11:05:01	2022-12-29 11:10:40	202.241.161.235	1	4	1	1	0	5	1	5		0	2	0	13	3	4	1		2	2	2	1	1	1	3	2		3	2		3	2		3	2		3	2		3	2		1
1	405		114211841003	423508100	2022-12-29 11:10:52	2022-12-29 11:47:06	110.2.56.82	1	4	1	2	1	5	1	5		0	1	0	13	3	4	1		2	2	2	2									3	2		3	2		3	2		3	2		1
1	406		114211814566	423508100	2022-12-29 09:51:06	2022-12-29 11:52:55	1.75.237.145	1	2	0	2	1	3	0	2		1	5	0	23	4	4	1					2									3	2		3	2		3	2		3	2		1
1	407		114211846397	423508100	2022-12-29 11:43:20	2022-12-29 11:54:33	113.32.105.26	1	3	0	1	0	4	0	4		0	6	0	13	3	4	1		2	2	2	1	1	1	3	2		3	2		3	2		3	2		3	2		3	2		1
1	408		114211852626	423508100	2022-12-29 12:03:58	2022-12-29 12:16:26	180.146.15.83	1	4	1	1	0	5	1	5		0	2	0	27	5	4	1		2	2	2	1	1	1	2	1		2	1		2	1		2	1		2	1		2	1		2
1	409		114211857931	423508100	2022-12-29 12:23:14	2022-12-29 12:29:02	118.6.186.160	1	2	0	2	1	2	0	2		1	6	0	35	6	4	1		2	2	2	1	1	1	2	1		2	1		2	1		2	1		2	1		2	1		1
1	410		114211859457	423508100	2022-12-29 12:28:12	2022-12-29 12:42:26	210.194.12.85	1	4	1	1	0	5	1	5		0	2	0			4	1		2	2	2	1	1	1	3	2		3	2		3	2		3	2		3	2		3	2		1
1	411		114211862386	423508100	2022-12-29 12:39:53	2022-12-29 12:49:22	153.156.24.17	1	4	1	2	1	5	1	2		1	6	0	15	2	4	1		2	2	2	1	1	1	3	2		2	1		3	2		2	1		3	2		2	1		1
1	412		114211865899	423508100	2022-12-29 12:53:35	2022-12-29 12:57:19	210.196.111.14	1	3	0	1	0	4	0	4		0	6	0	45	7	4	1					2									4	2	処方歴なし．	4	2	処方歴なし．	2	1		2	1		2
1	413		114211872573	423508100	2022-12-29 13:13:48	2022-12-29 13:20:18	58.191.45.186	1	3	0	2	1	5	1	2		1	6	0	26	5	4	1		2	1	2	1	1	1	3	2		3	2		3	2		3	2		3	2		3	2		1
1	414		114211879119	423508100	2022-12-29 13:35:01	2022-12-29 13:51:23	114.179.18.64	1	2	0	2	1	2	0	4		0	6	0	8	2	4	1		1	2	2	1	1	1	2	1		2	1		2	1		2	1		2	1		2	1		1
1	415		114211897806	423508100	2022-12-29 14:36:21	2022-12-29 14:53:01	150.147.227.150	1	6	1	1	0	5	1	5		0	2	0	13	3	4	1		1	2	2	1	1	1	3	2		3	2		3	2		3	2		3	2		3	2		2
1	416		114211902526	423508100	2022-12-29 14:56:24	2022-12-29 15:00:50	219.109.234.59	1	3	0	1	0	4	0	4		0	6	0	9	2	4	1		2	2	2	1	1	1	3	2		3	2		3	2		3	2		3	2		3	2		1
1	417		114211909138	423508100	2022-12-29 15:23:35	2022-12-29 15:30:39	220.157.244.154	1	5	1	1	0	5	1	4		0	5	0	7	1	4	1		2	2	2	1	2	2							1	1		1	1		2	1		2	1		2
1	418		114211910497	423508100	2022-12-29 15:28:39	2022-12-29 15:39:49	126.249.157.153	1	5	1	2	1	5	1	5		0	2	0	1	1	4	1		1	2	2	1	1	1	2	1		2	1		2	1		2	1		2	1		2	1		1
1	419		114211920350	423508100	2022-12-29 16:11:27	2022-12-29 16:24:35	126.157.51.165	1	4	1	2	1	5	1	5		0	2	0	24	4	4	1		1	2	2	1	1	1	3	2		3	2		3	2		3	2		3	2		3	2		1
1	420		114211927756	423508100	2022-12-29 16:35:19	2022-12-29 16:56:56	106.129.71.165	1	2	0	1	0	3	0	2		1	6	0	1	1	4	1		2	2	2	1	1	1	2	1		2	1		1	1		1	1		3	2		3	2		1
1	421		114211945642	423508100	2022-12-29 17:51:11	2022-12-29 18:12:17	126.1.13.203	1	5	1	1	0	5	1	5		0	2	0	7	1	4	1		2	2	2	1	1	1	2	1		3	2		3	2		3	2		3	2		3	2		1
1	422		114211969765	423508100	2022-12-29 19:26:36	2022-12-29 19:32:51	106.129.119.250	1	3	0	2	1	5	1	1		1	7	1	18	4	4	1		2	2	2	1	2	2							3	2		3	2		3	2		3	2		2
1	424		114212024506	423508100	2022-12-29 22:21:02	2022-12-29 22:33:36	153.239.225.1	1	4	1	2	1	5	1	5		0	1	0	27	5	4	1		2	2	2	1	2	2							3	2		3	2		3	2		3	2		1
1	425		114212222737	423508100	2022-12-30 06:25:05	2022-12-30 06:31:04	219.98.231.15	1	4	1	1	0	5	1	4		0	6	0	8	2	4	1		2	2	1	1	1	1	3	2		3	2		3	2		3	2		3	2		3	2		1
1	426		114212279092	423508100	2022-12-30 09:27:07	2022-12-30 09:47:52	153.175.64.84	1	4	1	2	1	5	1	5		0	2	0	19	2	4	1		1	2	2	1	1	1	3	2		3	2		3	2		3	2		3	2		3	2		1
1	427		114212289892	423508100	2022-12-30 10:10:42	2022-12-30 10:19:10	114.171.135.236	1	5	1	1	0	5	1	3		0	6	0	34	6	4	1		2	2	2	1	1	1	2	1		2	1		2	1		2	1		2	1		2	1		1
1	428		114212319759	423508100	2022-12-30 12:18:43	2022-12-30 12:24:59	49.98.171.201	1	2	0	1	0	1	0	1		1	7	1	11	3	4	1		2	2	2	2									2	1		2	1		3	2		3	2		1
1	429		114212324117	423508100	2022-12-30 12:41:04	2022-12-30 12:46:08	220.110.192.162	1	3	0	1	0	2	0	2		1	7	1	22	4	4	1		2	2	2	2									1	1		1	1		1	1		1	1		1
1	430		114212346200	423508100	2022-12-30 14:40:19	2022-12-30 14:45:13	114.179.18.64	1	4	1	2	1	5	1	4		0	6	0	8	2	4	1					2									2	1		2	1		2	1		2	1		1
1	431		114212346908	423508100	2022-12-30 14:44:08	2022-12-30 15:06:47	114.179.18.64	1	4	1	2	1	5	1	4		0	6	0	8	2	4	1		1	2	2	1	1	1	2	1		2	1		1	1		1	1		1	1		1	1		1
1	432		114212408501	423508100	2022-12-30 19:36:37	2022-12-30 19:47:37	126.77.57.181	1	4	1	2	1	5	1	4		0	6	0	8	2	4	1		1	2	2	2									2	1		2	1		2	1		2	1		1
1	433		114212482799	423508100	2022-12-30 23:43:19	2022-12-30 23:53:10	123.217.205.74	1	2	0	1	0	3	0	5		0	1	0	7	1	4	1		2	2	2	1	1	1	2	1		2	1		2	1		2	1		2	1		2	1		2
1	434		114212798336	423508100	2022-12-31 23:05:45	2022-12-31 23:21:45	14.12.99.128	1	4	1	2	1	5	1	4		0	3	0	42	7	4	1		2	2	2	1	1	1	3	2		3	2		3	2		3	2		3	2		3	2		1
1	439		114212931339	423508100	2023-01-01 13:07:18	2023-01-01 13:16:28	49.106.214.178	1	4	1	1	0	5	1	2		1	6	0	33	6	4	1		2	2	2	1	1	1	3	2		3	2		3	2		3	2		3	2		3	2		1
1	440		114212936288	423508100	2023-01-01 13:49:26	2023-01-01 14:00:53	222.144.164.129	1	3	0	2	1	4	0	4		0	5	0	26	5	4	1		2	2	2	2									2	1		2	1		2	1		2	1		1
1	441		114212394780	423508100	2022-12-30 18:35:24	2023-01-01 16:54:21	220.156.14.73	1	2	0	2	1	1	0	2		1	7	1	46	7	4	1		2	2	2	2																					2
1	442		114212996595	423508100	2023-01-01 23:09:57	2023-01-01 23:19:57	219.109.82.119	1	4	1	2	1	5	1	2		1	7	1	17	4	4	1		1	2	2	1	1	1	2	1		3	2		3	2		3	2		3	2		3	2		1
1	443		114213089484	423508100	2023-01-02 09:37:43	2023-01-02 09:52:02	118.2.103.198	1	4	1	2	1	5	1	4		0	7	1	34	6	4	1		2	2	2	1	1	1	2	1		2	1		2	1		2	1		2	1		2	1		1
1	444		114213091901	423508100	2023-01-02 09:54:25	2023-01-02 10:01:48	180.44.110.89	1	4	1	1	0	5	1	5		0	1	0	35	6	4	1		1	2	2	1	1	1	2	1		2	1		2	1		2	1		3	2		3	2		1
1	445		114213122998	423508100	2023-01-02 13:29:09	2023-01-02 13:36:06	118.6.4.107	1	4	1	1	0	5	1	5		0	2	0	12	3	4	1		2	2	2	2									3	2		3	2		3	2		3	2		1
1	446		114213137290	423508100	2023-01-02 15:13:15	2023-01-02 15:20:06	118.22.32.208	1	2	0	2	1	2	0	2		1	7	1	46	7	4	1		2	2	2	2									2	1		1	1		2	1		2	1		1
1	447		114213141418	423508100	2023-01-02 15:40:44	2023-01-02 15:47:30	220.110.192.162	1	3	0	1	0	1	0	2		1	7	1	22	4	4	1		2	2	2	2									1	1		1	1		1	1		1	1		1
1	448		114213139655	423508100	2023-01-02 15:27:38	2023-01-02 15:56:40	153.246.172.126	1	3	0	2	1	3	0	2		1	6	0	47	7	4	1		1	2	1	1	1	1	1	1		1	1		1	1		1	1		2	1		2	1		1
1	450		114213375433	423508100	2023-01-03 06:51:17	2023-01-03 07:02:53	42.124.151.8	1	3	0	1	0	3	0	2		1	7	1	22	4	4	1		1	2	2	1	1	1	3	2		3	2		3	2		3	2		3	2		3	2		1
1	451		114213429767	423508100	2023-01-03 10:24:38	2023-01-03 10:33:43	122.30.91.9	1	5	1	1	0	5	1	2		1	6	0	20	2	4	1		1	2	2	1	1	1	2	1		2	1		2	1		2	1		2	1		2	1		1
1	452		114213438080	423508100	2023-01-03 11:00:03	2023-01-03 11:13:04	118.2.48.187	1	5	1	1	0	5	1	5		0	2	0	32	6	4	1		2	2	2	1	1	1	2	1		2	1		2	1		2	1		3	2		3	2		1
1	453		114213486474	423508100	2023-01-03 14:48:30	2023-01-03 14:53:22	106.128.188.67	1	3	0	1	0	3	0	2		1	3	0	7	1	4	1		2	2	2	1	1	1	2	1		2	1		1	1		1	1		1	1		1	1		1
1	454		114213510360	423508100	2023-01-03 16:43:42	2023-01-03 16:53:51	124.98.129.101	1	3	0	1	0	5	1	4		0	3	0	23	4	4	1		2	2	2	1	1	1	2	1		2	1		2	1		2	1		2	1		2	1		1
1	455		114213528885	423508100	2023-01-03 17:47:04	2023-01-03 17:54:12	114.154.178.6	1	4	1	1	0	5	1	5		0	1	0			4	1		2	2	2	2									3	2		3	2		3	2		3	2		2
1	456		114213561451	423508100	2023-01-03 19:40:02	2023-01-03 19:57:41	133.203.47.91	1	5	1	2	1	5	1	4		0	5	0	13	3	4	1		2	2	2	1	1	1	2	1		2	1		2	1		2	1		2	1		2	1		2
1	457		114213628036	423508100	2023-01-03 22:52:02	2023-01-03 23:04:38	180.9.8.208	1	5	1	1	0	5	1	5		0	2	0	37	6	4	1		2	2	2	1	2	2							3	2		1	1		3	2		2	1		1
1	458		114214000787	423508100	2023-01-04 09:22:10	2023-01-04 09:29:36	49.104.27.58	1	3	0	2	1	5	1	1		1	7	1	27	5	4	1		1	2	2	2									2	1		2	1		2	1		2	1		1
1	459		114214019104	423508100	2023-01-04 10:12:32	2023-01-04 10:22:16	219.165.99.206	1	3	0	2	1	3	0	2		1	6	0	15	2	4	1		1	2	2	1	1	1	2	1		2	1		2	1		2	1		3	2		3	2		1
1	460		114214029806	423508100	2023-01-04 10:41:32	2023-01-04 10:56:52	153.246.172.126	1	3	0	2	1	3	0	2		1	6	0	47	7	4	1		1	2	2	1	1	1	2	1		2	1		2	1		2	1		2	1		2	1		1
1	461		114214034399	423508100	2023-01-04 10:55:29	2023-01-04 11:02:29	153.214.174.239	1	2	0	2	1	3	0	3		0	5	0	13	3	4	1		2	2	2	2									3	2		3	2		3	2		3	2		1
1	463		114214031536	423508100	2023-01-04 10:46:44	2023-01-04 11:06:20	210.154.182.44	1	3	0	2	1	4	0	2		1	6	0	13	3	4	1		1	2	2	1	1	1	4	2	一般の初期中絶はおこなっておらずほぼ中期中絶のみで、たいてい社会的背景があるため、一般的な事情聴取はしています	4	2	同上	4	2	簡単な状況の問診はおこないます。	4	2	簡単な状況の問診はおこないます。	3	2		3	2		1
1	464		114214039027	423508100	2023-01-04 11:09:00	2023-01-04 11:22:42	27.114.47.47	1	3	0	2	1	4	0	2		1	7	1	14	3	4	1		2	2	2	2									4	2	他に相談したいことがないか聞いている	4	2	その他に相談したいことがないか聞いている	4	2	その他に相談したいことがないか聞いている	4	2	その他に相談したいことがないか聞いている	1
1	465		114214053329	423508100	2023-01-04 11:52:58	2023-01-04 12:01:34	153.172.202.2	1	6	1	1	0	5	1	5		0	2	0	27	5	4	1		2	2	2	1	2	2							2	1		2	1		2	1		2	1		3
1	466		114214055512	423508100	2023-01-04 11:59:46	2023-01-04 12:07:29	210.154.182.44	1	2	0	2	1	3	0	2		1	6	0	13	3	4	1		1	2	2	2									2	1		2	1		1	1		1	1		1
1	467		114214067585	423508100	2023-01-04 12:39:43	2023-01-04 12:52:35	49.96.20.122	1	3	0	2	1	4	0	2		1	7	1	32	6	4	1		2	2	2	1	1	1	4	2	本人より申告があれば	3	2		3	2		3	2		3	2		3	2		1
1	468		114214071785	423508100	2023-01-04 12:55:04	2023-01-04 13:04:34	153.156.195.166	1	4	1	2	1	5	1	3		0	5	0	36	6	4	1		1	2	2	1	1	1	2	1		2	1		2	1		2	1		3	2		3	2		1
1	469		114214076253	423508100	2023-01-04 13:10:57	2023-01-04 13:17:02	160.252.69.9	1	3	0	1	0	5	1	1		1	7	1	20	2	4	1		2	2	2	1	1	1	2	1		2	1		3	2		2	1		3	2		3	2		1
1	472		114214074452	423508100	2023-01-04 13:03:49	2023-01-04 13:32:54	126.186.132.200	1	4	1	2	1	5	1	4		0	3	0	13	3	4	1		1	2	2	2									3	2		3	2		3	2		3	2		1
1	473		114214097237	423508100	2023-01-04 14:29:48	2023-01-04 14:45:48	114.169.20.3	1	5	1	2	1	5	1	4		0	6	0	22	4	4	1		1	2	2	1	2	2							2	1		2	1		3	2		3	2		1
1	474		114214098547	423508100	2023-01-04 14:35:29	2023-01-04 14:51:22	210.148.73.140	1	2	0	2	1	2	0	2		1	5	0	13	3	4	1		1	2	2	2									2	1		2	1		3	2		3	2		1
1	475		114214119408	423508100	2023-01-04 16:05:07	2023-01-04 16:13:16	153.142.215.18	1	2	0	1	0	2	0	2		1	6	0	1	1	4	1		2	2	2	2									3	2		3	2		3	2		3	2		1
1	476		114214126058	423508100	2023-01-04 16:31:47	2023-01-04 16:37:38	49.98.150.52	1	2	0	2	1	3	0	2		1	6	0	9	2	4	1		2	2	2	1	1	1	2	1		2	1		2	1		2	1		2	1		2	1		2
1	477		114214092450	423508100	2023-01-04 14:09:39	2023-01-04 16:54:37	123.216.165.7	1	6	1	2	1	5	1	5		0	1	0	12	3	4	1		1	2	2	2									2	1		2	1		2	1		2	1		1
1	478		114214131611	423508100	2023-01-04 16:51:41	2023-01-04 16:57:08	114.189.84.36	1	2	0	2	1	2	0	2		1	6	0	40	7	4	1					2									3	2		2	1		3	2		3	2		1
1	479		114214131776	423508100	2023-01-04 16:52:44	2023-01-04 17:22:49	106.128.121.83	1	2	0	2	1	4	0	1		1	7	1	31	6	4	1		2	2	2	2									3	2		2	1		3	2		2	1		1
1	480	1	114214143068	423508100	2023-01-04 17:27:34	2023-01-04 17:40:27	202.41.220.178	1					5	1	2		1	7	1			4	1		1	2	2	1	1	1	2	1		2	1		2	1		2	1		2	1		2	1		1
1	481		114214155165	423508100	2023-01-04 18:03:47	2023-01-04 18:14:28	210.148.73.140	1	3	0	2	1	3	0	4		0	5	0	13	3	4	1					1	1	1	2	1		2	1		2	1		2	1		2	1		2	1		1
1	482		114214142892	423508100	2023-01-04 17:26:24	2023-01-04 18:20:37	114.180.219.149	1	3	0	1	0	4	0	4		0	5	0	1	1	4	1		1	2	2	1	1	1	2	1		2	1		1	1		1	1		2	1		2	1		1
1	483		114214159393	423508100	2023-01-04 18:15:58	2023-01-04 18:21:16	153.160.161.97	1	3	0	1	0	5	1	5		0	1	0	10	2	4	1		2	2	2	1	1	1	2	1		2	1		2	1		2	1		2	1		2	1		1
1	485		114214168162	423508100	2023-01-04 18:40:52	2023-01-04 18:47:09	153.130.35.139	1	2	0	2	1	2	0	2		1	7	1	28	5	4	1		2	2	2	2									2	1		2	1		3	2		3	2		1
1	486		114214168098	423508100	2023-01-04 18:40:49	2023-01-04 18:47:28	153.130.35.139	1	1	0	1	0	1	0	2		1	7	1	28	5	4	1		2	2	2	2									4	2	処方した経験がない	4	2	処方した経験がない	3	2		3	2		2
1	488		114214168572	423508100	2023-01-04 18:42:26	2023-01-04 18:52:56	1.75.156.172	1	3	0	1	0	3	0	2		1	7	1	28	5	4	1		2	2	2	1	2	2							3	2		2	1		3	2		3	2		2
1	489		114214174380	423508100	2023-01-04 18:59:52	2023-01-04 19:06:29	104.28.83.206	1	3	0	1	0	5	1	2		1	6	0	14	3	4	1		2	2	2	1	1	1	2	1		2	1		2	1		2	1		2	1		2	1		1
1	491		114214187713	423508100	2023-01-04 19:25:46	2023-01-04 19:34:39	180.53.64.86	1	5	1	1	0	5	1	5		0	1	0	14	3	4	1		1	2	1	2									1	1		1	1		1	1		1	1		1
1	492		114214190733	423508100	2023-01-04 19:32:02	2023-01-04 19:55:20	114.151.103.108	1	4	1	1	0	5	1	2		1	3	0	41	7	4	1		1	2	2	1	1	1	2	1	基本的に希望中絶は扱っていませんが、合併症や社会的な背景がある症例だけを受けているため背景は確認しています	2	1	同上	4	2	緊急避妊薬の処方は当院は対応していません	4	2	同上	2	1		2	1		1
1	493		114214243547	423508100	2023-01-04 21:02:35	2023-01-04 21:26:42	203.114.26.129	1	3	0	2	1	4	0	4		0	4	0	13	3	4	1		1	2	2	1	1	1	2	1		2	1		2	1		2	1		2	1		2	1		1
1	494		114214292402	423508100	2023-01-04 22:31:08	2023-01-04 22:40:30	49.98.17.127	1	3	0	2	1	5	1	1		1	7	1	20	2	4	1		1	2	2	2									2	1		2	1		2	1		2	1		1
1	495		114214301208	423508100	2023-01-04 22:46:11	2023-01-04 22:52:16	133.207.40.32	1	3	0	1	0	4	0	5		0	2	0	23	4	4	1		2	2	2	1	1	1	3	2		3	2		3	2		3	2		3	2		3	2		1
1	496		114214306632	423508100	2023-01-04 22:55:19	2023-01-04 23:03:21	14.11.6.225	1	4	1	2	1	5	1	5		0	1	0	23	4	4	1		1	2	2	1	2	2							2	1		2	1		2	1		2	1		1
1	497		114214665072	423508100	2023-01-05 08:08:01	2023-01-05 08:11:45	49.98.240.45	1	1	0	1	0	1	0	2		1	7	1			4	1		2	2	2	2									1	1		1	1		2	1		2	1		2
1	498		114214678118	423508100	2023-01-05 08:37:02	2023-01-05 08:47:13	220.104.145.101	1	4	1	1	0	5	1	5		0	1	0	3	1	4	1		2	2	2	1	1	1	2	1		2	1		2	1		2	1		3	2		3	2		1
1	499		114214685505	423508100	2023-01-05 08:55:01	2023-01-05 09:02:00	153.214.88.55	1	3	0	2	1	4	0	2		1	6	0	1	1	4	1		2	2	2	1	1	1	2	1		2	1		2	1		2	1		2	1		2	1		1
1	500		114214686196	423508100	2023-01-05 08:57:22	2023-01-05 09:04:21	153.204.221.241	1	2	0	2	1	2	0	2		1	6	0	1	1	4	1		2	2	2	2									2	1		1	1		2	1		2	1		1
1	501		114214693695	423508100	2023-01-05 09:16:10	2023-01-05 09:42:36	49.96.37.120	1	2	0	2	1	2	0	2		1	6	0	34	6	4	1		2	2	2	1	1	1	2	1		3	2		2	1		2	1		2	1		2	1		1
1	502		114214710628	423508100	2023-01-05 09:59:47	2023-01-05 10:06:30	183.76.255.134	1	3	0	1	0	4	0	5		0	2	0	40	7	4	1		2	2	2	1	2	2							2	1		2	1		2	1		2	1		1
1	503		114214711467	423508100	2023-01-05 10:02:21	2023-01-05 10:20:39	153.214.250.102	1	6	1	1	0	5	1	5		0	1	0	15	2	4	1		2	2	1	1	1	1	1	1		1	1		1	1		1	1		1	1		1	1		1
1	504		114214712121	423508100	2023-01-05 10:04:05	2023-01-05 10:29:05	133.82.251.242	1	2	0	2	1	3	0	1		1	7	1	12	3	4	1		2	2	2	1	1	1	3	2		3	2		4	2	処方する機会がない	4	2	処方する機会がない	2	1		2	1		1
1	505		114214722905	423508100	2023-01-05 10:32:52	2023-01-05 10:40:59	219.118.245.126	1	1	0	2	1	1	0	2		1	7	1	33	6	4	1		2	2	2	2									2	1		2	1		3	2		3	2		2
1	506		114214723162	423508100	2023-01-05 10:33:25	2023-01-05 10:48:02	183.76.116.254	1	2	0	2	1	3	0	4		0	6	0	26	5	4	1		1	2	2	1	1	1	2	1		2	1		2	1		2	1		3	2		3	2		1
1	507		114214738396	423508100	2023-01-05 11:03:23	2023-01-05 11:07:27	126.156.30.209	1	2	0	1	0	3	0	2		1	6	0	13	3	4	1		2	2	2	2									2	1		2	1		2	1		2	1		1
1	509		114214789689	423508100	2023-01-05 13:27:45	2023-01-05 13:45:13	106.129.69.211	1	4	1	1	0	4	0	2		1	7	1	12	3	4	1		1	2	2	1	1	1	1	1		1	1		1	1		1	1		1	1		1	1		1
1	510		114214789395	423508100	2023-01-05 13:26:23	2023-01-05 13:50:42	49.98.152.69	1	3	0	2	1	5	1	4		0	5	0	13	3	4	1		2	2	2	1	1	1	2	1	価格的に他院に行く方が多いです	2	1		2	1		2	1		3	2		3	2		1
1	511		114214807794	423508100	2023-01-05 14:36:50	2023-01-05 14:40:14	106.128.74.242	1	2	0	1	0	2	0	2		1	6	0	14	3	4	1		2	2	2	2									3	2		3	2		3	2		3	2		1
1	512		114214814945	423508100	2023-01-05 15:05:36	2023-01-05 15:13:03	126.233.234.35	1	3	0	1	0	3	0	2		1	7	1	32	6	4	1		2	2	2	1	1	1	2	1		2	1		2	1		2	1		2	1		2	1		1
1	513		114214823455	423508100	2023-01-05 15:37:58	2023-01-05 15:46:30	202.41.220.181	1	2	0	2	1	2	0	2		1	7	1	22	4	4	1		2	2	2	2									4	2	処方したことが無い	4	2	処方したことが無い	3	2		3	2		2
1	514		114214827116	423508100	2023-01-05 15:52:42	2023-01-05 16:00:41	27.134.36.29	1	4	1	1	0	5	1	4		0	4	0	10	2	4	1		2	2	2	1	1	1	2	1		2	1		2	1		2	1		3	2		3	2		1
1	515		114214824304	423508100	2023-01-05 15:41:46	2023-01-05 16:01:47	114.184.22.1	1	5	1	2	1	5	1	5		0	1	0	7	1	4	1		1	2	2	1	1	1	1	1		1	1		1	1		1	1		2	1		2	1		1
1	516		114214828885	423508100	2023-01-05 16:00:01	2023-01-05 16:20:48	153.156.26.152	1	2	0	2	1	3	0	2		1	6	0	9	2	4	1		2	2	2	1	1	1	1	1		1	1		1	1		1	1		1	1		1	1		1
1	517		114214834176	423508100	2023-01-05 16:07:56	2023-01-05 16:30:48	153.156.26.152	1	2	0	1	0	2	0	2		1	6	0	9	2	4	1		2	2	2	2									2	1		1	1		2	1		1	1		1
1	518		114214834373	423508100	2023-01-05 16:18:43	2023-01-05 17:43:00	106.129.143.159	1	3	0	1	0	3	0	2		1	6	0	42	7	4	1		1	2	2	1	1	1	1	1		1	1		2	1		2	1		2	1		2	1		1
1	519		114214861016	423508100	2023-01-05 17:45:14	2023-01-05 18:01:09	115.65.0.226	1	5	1	1	0	5	1	5		0	2	0	12	3	4	1		2	2	2	1	1	1	2	1		2	1		2	1		2	1		3	2		3	2		1
1	520		114214874658	423508100	2023-01-05 18:21:49	2023-01-05 18:31:40	49.106.210.96	1	5	1	1	0	5	1	2		1	6	0	40	7	4	1		2	2	2	1	1	1	2	1		2	1		2	1		2	1		2	1		2	1		1
1	521		114214891127	423508100	2023-01-05 19:00:40	2023-01-05 19:06:09	153.156.26.152	1	1	0	1	0	1	0	2		1	6	0	9	2	4	1		2	2	2	2									1	1		1	1		2	1		2	1		1
1	522		114214950280	423508100	2023-01-05 21:25:27	2023-01-05 21:49:46	152.165.53.207	1	4	1	2	1	5	1	2		1	6	0	11	3	4	1		2	2	2	1	1	1	3	2		3	2		3	2		3	2		3	2		3	2		1
1	523		114215012771	423508100	2023-01-05 23:24:19	2023-01-05 23:36:56	223.29.51.202	1	2	0	2	1	2	0	2		1	7	1	23	4	4	1		1	2	2	1	1	1	2	1		2	1		2	1		2	1		2	1		2	1		1
1	524		114215030071	423508100	2023-01-05 23:50:14	2023-01-06 00:13:17	101.111.218.47	1	5	1	3	0	5	1	5		0	1	0	13	3	4	1		2	2	2	1	2	2							2	1		2	1		2	1		2	1		1
1	525		114215037661	423508100	2023-01-05 23:35:02	2023-01-06 00:16:06	153.199.134.123	1	3	0	1	0	5	1	2		1	7	1	34	6	4	1		2	2	2	1	1	1	2	1		2	1		4	2	処方していない	4	2	処方していない	2	1		2	1		1
1	526		114215133478	423508100	2023-01-06 02:11:50	2023-01-06 02:19:04	124.40.91.110	1	4	1	2	1	5	1	5		0	1	0	24	4	4	1		2	2	2	1	2	2							3	2		3	2		3	2		3	2		2
1	527		114215390813	423508100	2023-01-06 08:27:15	2023-01-06 08:44:19	106.129.70.169	1	6	1	1	0	5	1	3		0	5	0	15	2	4	1		2	1	2	2									2	1		2	1		3	2		3	2		1
1	528		114215422876	423508100	2023-01-06 09:44:02	2023-01-06 09:53:49	126.253.59.60	1	5	1	1	0	5	1	5		0	1	0	28	5	4	1		2	2	2	1	2	2							3	2		3	2		3	2		3	2		2
1	529		114215453578	423508100	2023-01-06 11:05:39	2023-01-06 11:10:43	126.253.186.82	1	1	0	2	1	1	0	2		1	5	0	1	1	4	1		2	2	2	2									4	2	処方経験なし	4	2	処方経験なし	2	1		2	1		2
1	530		114215456538	423508100	2023-01-06 11:13:48	2023-01-06 11:41:39	106.146.21.108	1	5	1	2	1	5	1	2		1	6	0	12	3	4	1		1	2	2	1	1	1	1	1		1	1		1	1		1	1		2	1		2	1		1
1	531		114215472078	423508100	2023-01-06 11:59:55	2023-01-06 12:03:56	223.135.113.235	1	3	0	2	1	3	0	5		0	1	0	37	6	4	1		2	2	2	1	1	1	1	1		1	1		1	1		1	1		3	2		2	1		1
1	532		114215470358	423508100	2023-01-06 11:46:14	2023-01-06 12:05:09	1.75.246.10	1	2	0	2	1	2	0	2		1	6	0	12	3	4	1		1	2	2	2									1	1		1	1		2	1		2	1		1
1	533		114215505246	423508100	2023-01-06 13:39:52	2023-01-06 13:50:17	121.115.59.44	1	5	1	1	0	5	1	5		0	2	0	1	1	4	1		1	2	2	1	1	1	2	1		2	1		2	1		2	1		2	1		2	1		1
1	534		114215513270	423508100	2023-01-06 14:09:21	2023-01-06 14:14:32	124.98.129.101	1	3	0	1	0	4	0	4		0	3	0	23	4	4	1		2	2	2	1	1	1	3	2		3	2		3	2		3	2		3	2		3	2		1
1	535		114215517363	423508100	2023-01-06 14:24:11	2023-01-06 14:39:15	49.98.139.40	1	4	1	2	1	5	1	2		1	7	1	22	4	4	1		1	2	2	1	1	1	2	1		2	1		2	1		2	1		3	2		3	2		1
1	536		114215530814	423508100	2023-01-06 14:44:50	2023-01-06 15:20:01	49.104.4.52	1	3	0	2	1	4	0	2		1	7	1	34	6	4	1		1	2	2	2									2	1		2	1		2	1		2	1		1
1	537		114215541739	423508100	2023-01-06 15:47:47	2023-01-06 15:51:37	106.146.108.15	1	1	0	2	1	1	0	2		1	7	1	34	6	4	1		2	2	2	2									1	1		1	1		2	1		3	2		1
1	538		114215551255	423508100	2023-01-06 16:16:25	2023-01-06 16:22:32	106.146.79.33	1	2	0	1	0	3	0	2		1	7	1	22	4	4	1		2	2	2	2									3	2		3	2		3	2		3	2		1
1	539		114215558805	423508100	2023-01-06 16:15:54	2023-01-06 16:43:28	106.178.138.137	1	2	0	2	1	2	0	2		1	6	0	13	3	4	1		2	2	2	2									1	1		1	1		1	1		2	1		2
1	540		114215564065	423508100	2023-01-06 16:53:02	2023-01-06 16:59:20	1.66.103.27	1	3	0	2	1	5	1	2		1	6	0	13	3	4	1		2	2	2	2									2	1		2	1		2	1		2	1		1
1	541		114215570568	423508100	2023-01-06 17:10:37	2023-01-06 17:17:11	123.216.138.80	1	3	0	2	1	4	0	5		0	1	0	12	3	4	1		2	2	2	2									3	2		3	2		3	2		3	2		1
1	542		114215583376	423508100	2023-01-06 17:49:47	2023-01-06 17:57:35	180.11.32.27	1	3	0	1	0	4	0	5		0	2	0	14	3	4	1		2	2	2	1	1	1	2	1		2	1		3	2		3	2		2	1		2	1		1
1	543		114215589603	423508100	2023-01-06 18:04:23	2023-01-06 18:09:53	106.128.110.202	1	1	0	2	1	1	0	2		1	6	0	9	2	4	1		2	2	2	2									1	1		1	1		1	1		1	1		1
1	544		114215600356	423508100	2023-01-06 18:32:01	2023-01-06 18:43:05	180.39.6.34	1	4	1	2	1	5	1	5		0	1	0	13	3	4	1		1	2	2	2									1	1		1	1		2	1		2	1		1
1	545		114215584170	423508100	2023-01-06 17:51:38	2023-01-06 18:48:11	223.217.2.208	1	6	1	2	1	5	1	5		0	1	0	1	1	4	1		2	2	2	1	1	1	2	1		2	1		2	1		1	1		2	1		2	1		1
1	546		114215604804	423508100	2023-01-06 18:45:25	2023-01-06 18:50:42	106.153.182.239	1	2	0	1	0	1	0	2		1	7	1	1	1	4	1		2	2	2	2									3	2		3	2		3	2		3	2		2
1	547		114215439790	423508100	2023-01-06 10:26:50	2023-01-06 19:01:20	49.104.49.39	1	3	0	2	1	4	0	4		0	7	1	40	7	4	1		1	2	2	1	1	1	2	1		2	1		3	2		3	2		3	2		3	2		1
1	548		114215620689	423508100	2023-01-06 19:24:12	2023-01-06 19:37:51	153.173.16.134	1	5	1	1	0	5	1	5		0	1	0	1	1	4	1		2	2	2	2									1	1		1	1		1	1		1	1		2
1	549		114215634300	423508100	2023-01-06 19:55:47	2023-01-06 20:23:53	210.148.73.140	1	2	0	2	1	2	0	4		0	3	0	13	3	4	1		1	2	2	2									2	1		2	1		3	2		3	2		1
1	550		114215657245	423508100	2023-01-06 20:47:46	2023-01-06 20:51:32	123.0.64.251	1	1	0	1	0	1	0	2		1	6	0	9	2	4	1		2	2	2	2									4	2	けいけんなし	4	2	経験なし	4	2	経験なし	4	2	経験なし	4
1	551		114215661650	423508100	2023-01-06 20:56:18	2023-01-06 21:04:56	124.97.15.113	1	5	1	1	0	5	1	3		0	6	0	40	7	4	1		2	2	2	2									4	2	処方の機会がない｡	4	2	処方の機会がない｡	4	2	それについての診察の機会がない｡	4	2	それについての診察の機会がない	2
1	552		114216057237	423508100	2023-01-07 07:31:06	2023-01-07 07:36:23	223.219.28.85	1	2	0	2	1	1	0	2		1	7	1	12	3	4	1		1	2	2	2									2	1		1	1		2	1		2	1		1
1	553	1	114216187968	423508100	2023-01-07 14:28:18	2023-01-07 14:41:45	103.118.92.186	1	5	1	1	0			3		0	5	0	15	2	4	1		2	2	2	2									2	1		2	1		4	2	希望する人がいなかった。	4	2	確認します	1
1	554		114216185866	423508100	2023-01-07 13:40:16	2023-01-07 14:51:42	104.28.101.220	1	3	0	2	1	4	0	5		0	1	0	13	3	4	1		2	2	2	2									2	1		2	1		3	2		3	2		1
1	555		114216230773	423508100	2023-01-07 17:59:28	2023-01-07 18:06:31	122.216.27.138	1	2	0	1	0	3	0	4		0	6	0	13	3	4	1		2	2	2	1	1	1	2	1		2	1		2	1		2	1		3	2		3	2		1
1	556		114216261321	423508100	2023-01-07 20:15:47	2023-01-07 20:23:18	153.246.255.134	1	1	0	2	1	1	0	2		1	6	0	14	3	4	1		1	2	2	2									2	1		2	1		2	1		2	1		1
1	557		114216478192	423508100	2023-01-08 10:01:46	2023-01-08 10:09:19	59.147.49.98	1	3	0	2	1	3	0	5		0	1	0	13	3	4	1		2	2	2	1	1	1	3	2		1	1		3	2		3	2		3	2		3	2		1
1	558		114216506576	423508100	2023-01-08 12:30:17	2023-01-08 12:37:21	49.96.229.23	1	3	0	1	0	3	0	5		0	1	0	4	1	4	1		2	2	2	1	1	1	3	2		3	2		3	2		3	2		3	2		3	2		1
1	559		114216512211	423508100	2023-01-08 13:04:53	2023-01-08 13:11:58	49.97.28.222	1	3	0	2	1	5	1	2		1	7	1	42	7	4	1		1	2	2	1	1	1	1	1		1	1		1	1		1	1		2	1		2	1		1
1	560		114216517544	423508100	2023-01-08 13:34:23	2023-01-08 13:40:05	211.130.161.32	1	2	0	1	0	3	0	2		1	7	1	42	7	4	1		2	2	2	2									1	1		1	1		1	1		1	1		1
1	561		114216531711	423508100	2023-01-08 15:06:00	2023-01-08 15:13:16	1.72.6.127	1	4	1	1	0	5	1	2		1	7	1	12	3	4	1		2	2	2	1	1	1	2	1		2	1		2	1		2	1		2	1		2	1		1
1	562		114216531849	423508100	2023-01-08 15:07:02	2023-01-08 15:15:57	180.33.216.34	1	5	1	1	0	5	1	5		0	1	0	22	4	4	1		2	2	2	1	2	2							3	2		3	2		3	2		3	2		2
1	563		114216534390	423508100	2023-01-08 15:24:25	2023-01-08 15:43:04	111.232.242.151	1	5	1	2	1	5	1	5		0	2	0	32	6	4	1		2	2	2	1	1	1	2	1		2	1		2	1		2	1		2	1		2	1		1
1	564		114216591158	423508100	2023-01-08 20:54:28	2023-01-08 21:08:10	126.22.7.117	1	5	1	2	1	5	1	5		0	1	0	28	5	4	1		2	2	2	1	1	1	2	1		2	1		2	1		2	1		3	2		3	2		1
1	565		114216592736	423508100	2023-01-08 21:03:58	2023-01-08 21:48:14	211.129.250.220	1	3	0	2	1	4	0	2		1	6	0	33	6	4	1		1	2	2	1	1	1	2	1		2	1		2	1		2	1		2	1		2	1		1
1	566		114216624005	423508100	2023-01-08 23:23:47	2023-01-08 23:36:16	60.45.207.19	1	5	1	1	0	5	1	5		0	2	0	37	6	4	1		2	2	2	1	1	1	2	1		2	1		2	1		2	1		2	1		2	1		1
1	567		114216642953	423508100	2023-01-09 00:37:16	2023-01-09 01:00:23	118.0.69.13	1	3	0	2	1	4	0	2		1	6	0	12	3	4	1		1	2	2	1	1	1	1	1		1	1		1	1		1	1		1	1		1	1		1
1	568		114216802978	423508100	2023-01-09 09:35:55	2023-01-09 09:44:27	180.39.59.142	1	4	1	1	0	5	1	5		0	2	0	13	3	4	1		2	2	2	1	1	1	2	1		2	1		3	2		3	2		3	2		3	2		1
1	569		114216804558	423508100	2023-01-09 09:43:05	2023-01-09 09:51:57	61.213.109.70	1	3	0	1	0	5	1	5		0	2	0	47	7	4	1		2	2	2	1	1	1	2	1		2	1		2	1		2	1		2	1		2	1		1
1	577		114216902747	423508100	2023-01-09 15:46:57	2023-01-09 15:55:58	42.126.142.37	1	6	1	1	0	5	1	5		0	2	0	22	4	4	1					1	1	1	3	2		3	2		3	2		3	2		3	2		3	2		1
1	578		114216962286	423508100	2023-01-09 18:27:51	2023-01-09 18:41:42	210.174.58.15	1	6	1	1	0	5	1	5		0	1	0	15	2	4	1		2	2	2	1	1	1	2	1		2	1		2	1		2	1		2	1		2	1		1
1	579		114217625235	423508100	2023-01-10 11:17:38	2023-01-10 11:25:53	36.2.108.62	1	3	0	1	0	5	1	2		1	6	0	20	2	4	1		2	2	2	2									3	2		2	1		3	2		3	2		1
1	580		114217626803	423508100	2023-01-10 11:21:07	2023-01-10 11:29:49	126.156.247.251	1	3	0	1	0	4	0	4		0	7	1	40	7	4	1		2	2	2	2									3	2		3	2		3	2		3	2		1
1	581		114217648764	423508100	2023-01-10 12:10:14	2023-01-10 12:16:36	159.28.108.9	1	3	0	1	0	4	0	2		1	7	1	23	4	4	1		2	2	2	1	1	1	2	1		2	1		2	1		2	1		2	1		2	1		1
1	582		114217667655	423508100	2023-01-10 12:58:06	2023-01-10 13:12:28	153.246.147.20	1	3	0	2	1	4	0	2		1	7	1			4	1		2	2	2	1	1	1	2	1		2	1		3	2		3	2		3	2		3	2		1
1	583		114217697851	423508100	2023-01-10 14:17:47	2023-01-10 14:24:08	106.155.124.180	1	3	0	1	0	4	0	5		0	2	0	40	7	4	1		2	2	2	1	1	1	3	2		3	2		3	2		3	2		3	2		3	2		1
1	584		114217715865	423508100	2023-01-10 15:15:34	2023-01-10 15:25:01	49.105.99.107	1	6	1	1	0	5	1	5		0	1	0	20	2	4	1		2	2	2	1	1	1	2	1		2	1		2	1		2	1		2	1		2	1		1
1	585		114217712893	423508100	2023-01-10 15:04:53	2023-01-10 15:28:10	118.22.32.208	1	4	1	1	0	5	1	2		1	7	1	46	7	4	1		2	2	2	1	1	1	2	1		2	1		2	1		2	1		3	2		3	2		1
1	586		114217716468	423508100	2023-01-10 15:15:30	2023-01-10 15:30:21	118.18.250.78	1	6	1	1	0	5	1	5		0	1	0	25	5	4	1		2	2	2	2									3	2		2	1		2	1		2	1		1
1	587		114217754858	423508100	2023-01-10 17:02:50	2023-01-10 17:18:22	114.190.148.176	1	6	1	1	0	5	1	5		0	1	0	13	3	4	1		2	2	2	2									2	1		2	1		2	1		2	1		2
1	588		114217775218	423508100	2023-01-10 17:53:19	2023-01-10 17:59:09	133.106.51.181	1	5	1	1	0	5	1	2		1	6	0	35	6	4	1		2	2	2	1	1	1	3	2		3	2		2	1		2	1		3	2		3	2		1
1	589		114217784065	423508100	2023-01-10 18:14:50	2023-01-10 18:22:10	126.156.122.226	1	3	0	2	1	3	0	1		1	7	1	21	4	4	1		2	2	2	1	1	1	2	1		2	1		4	2	緊急避妊薬を取り扱っていない	4	2	緊急避妊薬を取り扱っていない	2	1		2	1		1
1	590		114218381669	423508100	2023-01-11 08:22:50	2023-01-11 08:32:23	49.105.12.140	1	4	1	1	0	5	1	2		1	6	0	8	2	4	1		1	2	2	1	2	2							1	1		1	1		2	1		2	1		1
1	591		114218409327	423508100	2023-01-11 09:16:26	2023-01-11 09:24:02	153.231.29.112	1	4	1	2	1	4	0	2		1	6	0	35	6	4	1		1	2	2	2									2	1		2	1		3	2		3	2		1
1	592		114218452434	423508100	2023-01-11 10:47:24	2023-01-11 10:55:28	118.240.191.29	1	4	1	2	1	5	1	5		0	1	0	14	3	4	1		1	2	2	2									3	2		3	2		3	2		3	2		1
1	593		114218470458	423508100	2023-01-11 11:31:52	2023-01-11 11:39:27	153.190.98.178	1	1	0	2	1	1	0	2		1	6	0	45	7	4	1		2	2	2	2									2	1		2	1		3	2		3	2		2
1	594		114218485531	423508100	2023-01-11 11:50:46	2023-01-11 12:36:54	210.136.168.248	1	5	1	1	0	5	1	5		0	1	0	1	1	4	1					2
1	595		114218569732	423508100	2023-01-11 16:35:04	2023-01-11 16:47:49	221.186.97.198	1	4	1	1	0	5	1	2		1	7	1	15	2	4	1		1	2	2	1	1	1	3	2		3	2		2	1		2	1		3	2		3	2		2
1	596		114218576188	423508100	2023-01-11 16:53:14	2023-01-11 17:02:35	126.166.1.236	1	3	0	2	1	4	0	2		1	7	1	21	4	4	1		2	2	2	1	1	1	2	1		2	1		2	1		2	1		2	1		2	1		1
1	597		114218578094	423508100	2023-01-11 16:58:44	2023-01-11 17:04:17	1.72.7.147	1	2	0	1	0	2	0	2		1	7	1	21	4	4	1		2	2	2	2									4	2	緊急避妊薬をとりあつかってない	4	2	上記	3	2		3	2		1
1	598		114218585456	423508100	2023-01-11 17:18:47	2023-01-11 17:28:04	180.43.99.77	1	2	0	1	0	1	0	2		1	7	1	21	4	4	1		2	2	2	2									4	2	緊急避妊処方の経験なし	4	2	緊急避妊処方の経験なし	3	2		3	2		2
1	599		114218588469	423508100	2023-01-11 17:27:11	2023-01-11 17:30:23	219.164.91.250	1	2	0	1	0	3	0	2		1	6	0	14	3	4	1					2									2	1		2	1		2	1		2	1		1
1	600		114218585188	423508100	2023-01-11 17:18:28	2023-01-11 17:33:30	124.37.175.221	1	4	1	1	0	5	1	2		1	6	0	43	7	4	1		2	2	2	2									4	2	場合により確認する	4	2	場合により確認する	4	2	希望の動機は確認する	4	2	希望の動機は確認する	1
1	601		114218632258	423508100	2023-01-11 19:14:14	2023-01-11 19:22:11	114.159.109.146	1	4	1	1	0	5	1	5		0	1	0	40	7	4	1		2	2	2	1	1	1	2	1		2	1		2	1		2	1		2	1		2	1		1
1	604		114218856071	423508100	2023-01-12 01:00:15	2023-01-12 01:04:20	49.97.12.91	1	2	0	1	0	2	0	1		1	4	0			4	1		2	2	2	2									2	1		2	1		2	1		2	1		2
1	605		114219218225	423508100	2023-01-12 09:11:50	2023-01-12 09:20:49	202.41.208.158	1	2	0	2	1	3	0	2		1	6	0	22	4	4	1		2	2	2	2									1	1		1	1		1	1		1	1		1
1	606		114219225686	423508100	2023-01-12 09:27:35	2023-01-12 09:36:36	49.97.27.122	1	3	0	2	1	4	0	2		1	7	1	21	4	4	1		1	2	2	1	1	1	2	1		2	1		2	1		2	1		2	1		2	1		1
1	607		114219234658	423508100	2023-01-12 09:46:58	2023-01-12 09:52:08	121.118.60.202	1	4	1	1	0	5	1	2		1	6	0	40	7	4	1		2	2	2	2									3	2		3	2		3	2		3	2		1
1	608		114219330052	423508100	2023-01-12 14:05:30	2023-01-12 14:09:12	49.105.84.132	1	2	0	2	1	2	0	2		1	7	1	6	1	4	1		2	2	2	2									1	1		1	1		2	1		2	1		2
1	609		114219330040	423508100	2023-01-12 14:05:36	2023-01-12 14:10:07	1.73.13.2	1	3	0	2	1	4	0	2		1	7	1	45	7	4	1		2	2	2	1	1	1	2	1		2	1		2	1		2	1		2	1		2	1		2
1	610		114219343171	423508100	2023-01-12 14:47:51	2023-01-12 15:03:46	202.254.227.190	1	3	0	2	1	4	0	1		1	7	1	14	3	4	1		2	2	2	2									3	2		3	2		3	2		3	2		1
1	611		114219338692	423508100	2023-01-12 14:34:32	2023-01-12 15:06:59	1.66.97.130	1	5	1	1	0	5	1	2		1	5	0	20	2	4	1		2	2	2	1	2	2							1	1		1	1		2	1		2	1		1
1	612		114219366744	423508100	2023-01-12 16:07:32	2023-01-12 16:16:16	118.8.205.145	1	4	1	1	0	5	1	5		0	2	0	8	2	4	1		2	2	2	1	2	2							3	2		3	2		3	2		3	2		2
1	613		114219378686	423508100	2023-01-12 16:45:54	2023-01-12 16:53:55	114.142.111.69	1	3	0	2	1	5	1	2		1	5	0	41	7	4	1		2	2	2	2									2	1		1	1		2	1		2	1		1
1	614		114219380225	423508100	2023-01-12 16:50:19	2023-01-12 16:54:08	49.96.12.199	1	4	1	2	1	5	1	4		0	6	0	25	5	4	1					2									3	2		3	2		3	2		3	2		1
1	616		114219382850	423508100	2023-01-12 16:58:03	2023-01-12 17:05:50	49.98.78.44	1	3	0	1	0	4	0	3		0	6	0	40	7	4	1		2	2	2	2									3	2		3	2		3	2		3	2		2
1	617		114219399410	423508100	2023-01-12 17:41:09	2023-01-12 17:49:54	160.86.228.22	1	5	1	1	0	5	1	4		0	6	0	26	5	4	1		2	2	2	1	1	1	2	1		2	1		2	1		2	1		3	2		3	2		2
1	618		114219618715	423508100	2023-01-12 23:55:54	2023-01-13 00:16:37	49.98.238.73	1	4	1	2	1	5	1	2		1	7	1	32	6	4	1		2	2	2	1	1	1	2	1		3	2		4	2	緊急避妊症例がなかった	4	2	症例がなかった	3	2		3	2		1
1	619		114219885483	423508100	2023-01-13 05:31:49	2023-01-13 05:47:08	160.86.85.141	1	3	0	2	1	3	0	2		1	7	1	21	4	4	1		1	2	2	2									2	1		2	1		2	1		2	1		1
1	620		114220023373	423508100	2023-01-13 09:26:44	2023-01-13 09:46:27	125.199.230.241	1	5	1	1	0	5	1	2		1	7	1	23	4	4	1		1	2	2	1	1	1	2	1		2	1		2	1		2	1		3	2		3	2		1
1	621		114220032964	423508100	2023-01-13 09:49:21	2023-01-13 09:54:42	49.98.235.90	1	2	0	2	1	3	0	2		1	7	1	33	6	4	1		2	2	2	2									2	1		2	1		2	1		2	1		1
1	622		114220046070	423508100	2023-01-13 10:18:27	2023-01-13 10:28:56	14.10.132.162	1	5	1	1	0	5	1	5		0	1	0	26	5	4	1		2	2	2	1	1	1	2	1		2	1		3	2		3	2		2	1		2	1		2
1	623		114219382784	423508100	2023-01-12 16:57:42	2023-01-13 10:56:03	114.166.35.117	1	5	1	2	1	5	1	5		0	1	0	13	3	4	1		2	2	2	2									2	1		2	1		3	2		3	2		1
1	624		114220064856	423508100	2023-01-13 11:09:47	2023-01-13 11:15:50	49.98.67.98	1	3	0	2	1	5	1	2		1	7	1	35	6	4	1					2									2	1		2	1		3	2		3	2		1
1	625		114220066216	423508100	2023-01-13 11:13:43	2023-01-13 11:22:41	223.29.62.146	1	4	1	2	1	5	1	2		1	7	1	23	4	4	1		1	2	2	1	1	1	3	2		3	2		2	1		2	1		3	2		3	2		1
1	626		114219997019	423508100	2023-01-13 08:27:45	2023-01-13 11:46:33	106.146.113.9	1	1	0	2	1	1	0	2		1	7	1	35	6	4	1		2	2	2	2									4	2		4	2		4	2		4	2		1
1	627		114220096012	423508100	2023-01-13 12:27:10	2023-01-13 12:33:55	153.231.29.112	1	3	0	1	0	3	0	2		1	7	1	35	6	4	1		1	2	2	2									2	1		3	2		3	2		3	2		1
1	628		114220097822	423508100	2023-01-13 12:29:38	2023-01-13 12:41:25	118.10.83.74	1	3	0	2	1	5	1	4		0	5	0	28	5	4	1		2	2	2	1	2	2							3	2		3	2		3	2		3	2		2
1	629		114220127135	423508100	2023-01-13 13:43:44	2023-01-13 13:55:47	219.167.39.170	1	4	1	1	0	5	1	4		0	4	0	1	1	4	1		2	2	2	1	1	1	2	1		2	1		2	1		2	1		2	1		2	1		1
1	630		114220156230	423508100	2023-01-13 15:13:30	2023-01-13 15:16:38	153.156.182.108	1	3	0	1	0	4	0	5		0	1	0	23	4	4	1		2	2	2	1	1	1	3	2		3	2		3	2		3	2		3	2		3	2		1
1	631		114220176152	423508100	2023-01-13 16:13:07	2023-01-13 16:26:08	106.128.188.166	1	2	0	1	0	2	0	2		1	6	0	26	5	4	1		2	2	2	1	1	1	2	1		1	1	相手が誰かは問診する	2	1	相手が誰か不明な時	2	1	相手が誰かは問診する	2	1		2	1		1
1	632		114220188968	423508100	2023-01-13 16:41:38	2023-01-13 17:01:39	106.128.188.87	1	3	0	1	0	5	1	4		0	7	1			4	1		2	2	2	1	1	1	2	1		2	1		1	1		1	1		2	1		2	1		1
1	633		114220198356	423508100	2023-01-13 17:15:56	2023-01-13 17:25:40	222.10.190.233	1	5	1	1	0	5	1	5		0	1	0	40	7	4	1		2	2	2	2									3	2		3	2		3	2		3	2		2
1	634		114220856602	423508100	2023-01-14 12:37:40	2023-01-14 12:44:34	182.170.127.88	1	4	1	1	0	5	1	2		1	7	1	12	3	4	1		2	2	2	1	1	1	3	2		3	2		2	1		2	1		2	1		2	1		1
1	635		114220864692	423508100	2023-01-14 13:07:51	2023-01-14 13:20:02	210.134.193.88	1	3	0	1	0	4	0	2		1	6	0	23	4	4	1		2	2	2	1	1	1	2	1		1	1		1	1		1	1		1	1		1	1		1
1	636		114220885235	423508100	2023-01-14 14:37:03	2023-01-14 14:40:27	182.158.143.220	1	2	0	2	1	3	0	2		1	7	1	42	7	4	1		1	2	2	1	1	1	3	2		3	2		3	2		3	2		3	2		3	2		2
1	637		114221195405	423508100	2023-01-15 10:39:18	2023-01-15 10:58:04	122.222.252.6	1	5	1	1	0	5	1	5		0	1	0	12	3	4	1		2	2	2	1	1	1	3	2	直接、DVという言葉では確認していないが、どうして希望するかは適応を含めて確認している	3	2	直接、性暴力という言葉では確認していないが、どうして希望するかは適応を含めて確認している	3	2		3	2		3	2		3	2		1
1	638		114221217684	423508100	2023-01-15 12:13:15	2023-01-15 12:22:37	14.13.236.64	1	5	1	1	0	5	1	4		0	5	0	17	4	4	1		2	2	2	1	1	1	2	1		2	1		2	1		2	1					2	1		1
1	639		114221219109	423508100	2023-01-15 12:19:52	2023-01-15 12:27:13	180.24.137.44	1	3	0	2	1	5	1	5		0	1	0	46	7	4	1		2	2	2	2									2	1		2	1		2	1		2	1		2
1	640		114221336050	423508100	2023-01-15 22:18:38	2023-01-15 22:36:36	126.167.38.117	1	4	1	1	0	5	1	5		0	2	0	46	7	4	1		1	2	2	1	1	1	2	1		1	1		1	1		1	1		2	1		2	1		1
1	641		114221523627	423508100	2023-01-16 08:43:45	2023-01-16 08:55:38	180.52.56.241	1	5	1	1	0	5	1	4		0	5	0	28	5	4	1		2	2	2	2									2	1		2	1		3	2		3	2		1
1	642		114221574531	423508100	2023-01-16 11:45:05	2023-01-16 11:51:39	202.214.230.48	1	3	0	2	1	5	1	2		1	6	0	8	2	4	1		1	2	2	1	1	1	1	1		1	1		2	1		2	1		3	2		3	2		1
1	643		114221578559	423508100	2023-01-16 11:57:50	2023-01-16 12:39:03	106.133.42.190	1	4	1	2	1	5	1	4		0	3	0	14	3	4	1		2	2	2	2									2	1		2	1		2	1		2	1		1
1	644		114221603376	423508100	2023-01-16 13:14:18	2023-01-16 13:25:50	180.52.56.241	1	2	0	2	1	3	0	4		0	5	0	28	5	4	1		2	2	2	1	2	2	3	2					3	2		3	2		3	2		3	2		2
1	645		114221603963	423508100	2023-01-16 13:18:40	2023-01-16 13:30:50	180.52.56.241	1	4	1	1	0	5	1	4		0	5	0	28	5	4	1		1	2	2	2									3	2		3	2		3	2		3	2		2
1	646		114221603289	423508100	2023-01-16 13:16:10	2023-01-16 13:34:47	126.255.214.25	1	2	0	1	0	3	0	1		1	7	1	24	4	4	1		2	2	2	1	1	1	2	1		2	1		2	1		2	1		2	1		2	1		2
1	647		114221628618	423508100	2023-01-16 14:47:53	2023-01-16 14:55:02	153.181.72.214	1	3	0	1	0	4	0	5		0	2	0	24	4	4	1		2	2	2	1	1	1	2	1		2	1		2	1		2	1		2	1		2	1		1
1	648		114221635130	423508100	2023-01-16 15:11:13	2023-01-16 15:19:28	153.246.255.134	1	5	1	1	0	5	1	2		1	6	0	14	3	4	1		2	2	2	1	1	1	2	1		2	1		2	1		2	1		2	1		2	1		1
1	649		114221642014	423508100	2023-01-16 15:30:58	2023-01-16 15:42:11	211.11.135.101	1	3	0	2	1	4	0	2		1	6	0	31	6	4	1		1	2	2	1	1	1	2	1		2	1		2	1		2	1		2	1		2	1		1
1	651		114221682609	423508100	2023-01-16 17:13:26	2023-01-16 17:19:57	160.86.229.87	1	1	0	2	1	1	0	2		1	3	0	27	5	4	1		2	2	2	2									2	1		2	1		2	1		2	1		1
1	652		114221680720	423508100	2023-01-16 17:08:34	2023-01-16 17:22:07	119.243.124.46	1	5	1	1	0	5	1	5		0	2	0	13	3	4	1		1	2		1	1	1	3	2		2	1		3	2		3	2		3	2		3	2		1
1	653		114221728337	423508100	2023-01-16 18:49:49	2023-01-16 18:56:43	114.180.88.191	1	4	1	2	1	5	1	5		0	2	0	43	7	4	1		2	2	2	1	1	1	2	1		2	1		2	1		2	1		2	1		2	1		1
1	654		114221748393	423508100	2023-01-16 19:32:59	2023-01-16 19:45:37	60.102.188.206	1	5	1	1	0	5	1	5		0	2	0	13	3	4	1		1	2	2	1	1	1	3	2		3	2		3	2		3	2		3	2		3	2		2
1	655		114221780224	423508100	2023-01-16 20:42:22	2023-01-16 20:54:19	14.13.138.64	1	4	1	2	1	5	1	2		1	7	1	27	5	4	1		1	2	2	1	2	2							4	2	処方する機会がない	4	2	処方する機会がない	2	1		2	1		1
1	656		114222019959	423508100	2023-01-16 16:06:13	2023-01-17 03:06:27	104.28.83.168	1	3	0	1	0	5	1	4		0	7	1	27	5	4	1		2	2	2	2									1	1		1	1		3	2		3	2		2
1	657		114222213439	423508100	2023-01-17 08:01:41	2023-01-17 08:05:12	202.243.25.86	1	3	0	1	0	3	0	1		1	7	1	1	1	4	1		2	2	2	2									3	2		3	2		3	2		3	2		1
1	658		114222228186	423508100	2023-01-17 08:32:39	2023-01-17 08:49:29	61.125.156.135	1	5	1	1	0	5	1	2		1	6	0	24	4	4	1		2	2	2	1	1	1	2	1		2	1		2	1		2	1		2	1		2	1		2
1	659		114222274611	423508100	2023-01-17 10:16:14	2023-01-17 10:26:07	36.55.215.196	1	3	0	2	1	4	0	5		0	1	0	16	4	4	1		1	2	1	1	1	1	1	1		1	1		1	1		1	1		1	1		1	1		1
1	660		114222272748	423508100	2023-01-17 10:12:27	2023-01-17 10:40:45	36.55.215.196	1	4	1	2	1	5	1	5		0	1	0	16	4	4	1		1	2	2	1	1	1	1	1		1	1		1	1		1	1		2	1		2	1		1
1	661		114222293035	423508100	2023-01-17 10:56:54	2023-01-17 11:06:25	60.42.197.220	1	5	1	1	0	5	1	4		0	5	0	17	4	4	1		2			1	2	2							3	2		3	2		3	2		3	2		2
1	662		114222314544	423508100	2023-01-17 11:51:23	2023-01-17 11:57:16	150.246.104.199	1	4	1	1	0	5	1	5		0	2	0	6	1	4	1		2	2	2	1	1	1	2	1		2	1		2	1		2	1		2	1		2	1		1
1	663		114222345049	423508100	2023-01-17 13:16:49	2023-01-17 14:45:06	223.134.3.1	1	4	1	2	1	5	1	4		0	6	0	11	3	4	1		1	2	1	1	1	1	2	1		2	1		2	1		2	1		2	1		2	1		1
1	664		114222406990	423508100	2023-01-17 16:40:19	2023-01-17 16:45:21	153.151.139.231	1	2	0	2	1	2	0	4		0	2	0	25	5	4	1		1	2	2	2									2	1		2	1		3	2		3	2		1
1	665		114222418887	423508100	2023-01-17 17:12:24	2023-01-17 17:21:40	114.170.8.97	1	5	1	1	0	5	1	4		0	5	0	28	5	4	1		2	2	2	1	1	1	2	1		2	1		2	1		2	1		3	2		3	2		1
1	666		114222453114	423508100	2023-01-17 18:31:44	2023-01-17 18:38:31	1.75.240.25	1	5	1	1	0	5	1	5		0	2	0	12	3	4	1		2	2	2	1	1	1	3	2		3	2		3	2		3	2		3	2		3	2		1
1	667		114222532806	423508100	2023-01-17 21:04:56	2023-01-17 21:16:32	221.189.194.140	1	3	0	2	1	3	0	5		0	3	0	47	7	4	1		2	2	2	1	1	1	2	1		3	2		3	2		3	2		3	2		3	2		2
1	668		114223152224	423508100	2023-01-18 09:44:02	2023-01-18 09:56:57	219.75.133.37	1	3	0	1	0	3	0	2		1	7	1	27	5	4	1		1	2	2	1	1	1	2	1		2	1		3	2		3	2		3	2		3	2		1
1	669		114223157992	423508100	2023-01-18 09:38:49	2023-01-18 11:53:03	60.136.59.118	1	6	1	1	0	5	1	5		0	2	0	38	6	4	1		1	2	2	1	1	1	2	1		2	1		2	1		2	1		3	2		3	2		1
1	670		114223254286	423508100	2023-01-18 13:15:34	2023-01-18 13:30:30	180.57.158.126	1	5	1	1	0	5	1	5		0	1	0			4	1		2	2	2	1	1	1	2	1		2	1		2	1		2	1		2	1		2	1		1
1	672		114224077201	423508100	2023-01-19 10:05:45	2023-01-19 10:19:27	114.178.210.115	1	5	1	1	0	5	1	5		0	2	0	12	3	4	1		2	2	2	1	1	1	1	1		1	1		1	1		1	1		1	1		1	1		1
1	674		114224127333	423508100	2023-01-19 11:44:03	2023-01-19 12:02:50	220.106.189.127	1	5	1	2	1	5	1	2		1	5	0	20	2	4	1		2	2	2	2									2	1		2	1		2	1		2	1		1
1	675		114224150321	423508100	2023-01-19 12:32:21	2023-01-19 12:48:21	114.156.156.4	1	5	1	1	0	5	1	5		0	1	0	27	5	4	1		2	2	2	1	1	1	3	2		3	2		3	2		3	2		3	2		3	2		1
1	676		114224169672	423508100	2023-01-19 13:20:25	2023-01-19 13:24:45	180.15.28.133	1	3	0	2	1	5	1	5		0	1	0	4	1	4	1		2	2	2	1	1	1	2	1		2	1		2	1		2	1		2	1		2	1		1
1	677		114224156618	423508100	2023-01-19 12:48:00	2023-01-19 13:58:34	222.224.198.189	1	5	1	1	0	5	1	4		0	4	0	14	3	4	1		2	2	2	1	1	1	2	1		2	1		2	1		2	1		2	1		2	1		1
1	678		114224202126	423508100	2023-01-19 14:49:13	2023-01-19 14:58:19	114.151.103.108	1	3	0	1	0	5	1	2		1	6	0	41	7	4	1		2	2	2	1	1	1	3	2		3	2		3	2		3	2		3	2		3	2		1
1	679		114224233620	423508100	2023-01-19 16:13:23	2023-01-19 16:25:08	58.94.103.142	1	4	1	2	1	5	1	4		0	5	0			4	1		1	2	2	1	1	1	2	1		2	1		2	1		2	1		2	1		2	1		1
1	680		114224236861	423508100	2023-01-19 16:22:25	2023-01-19 16:30:13	114.187.169.156	1	3	0	2	1	5	1	5		0	2	0	23	4	4	1		2	2	2	1	1	1	2	1		2	1		2	1		2	1		2	1		2	1		1
1	681		114224239874	423508100	2023-01-19 16:30:17	2023-01-19 16:51:46	112.139.81.99	1	3	0	2	1	4	0	5		0	1	0	13	3	4	1		2	2	2	2									3	2		3	2		3	2		3	2		1
1	682		114224288177	423508100	2023-01-19 18:20:41	2023-01-19 18:26:46	114.151.103.108	1	1	0	2	1	1	0	2		1	4	0	41	7	4	1		2	2	2	2									4	2	まだ処方したことがない。	4	2		4	2		4	2		2
1	683		114224336141	423508100	2023-01-19 19:48:05	2023-01-19 19:52:19	27.127.156.64	1	2	0	2	1	3	0	4		0	7	1	27	5	4	1		2	2	2	2									2	1		2	1		3	2		3	2		2
1	684		114225111670	423508100	2023-01-20 12:05:22	2023-01-20 12:33:00	14.10.8.193	1	6	1	2	1	5	1	4		0	5	0	27	5	4	1		1	1	2	1	1	1	1	1		1	1		1	1		1	1		1	1		1	1		1
1	685		114225128885	423508100	2023-01-20 12:40:30	2023-01-20 12:59:32	202.213.177.2	1	5	1	1	0	5	1	5		0	1	0	34	6	4	1		2	2	2	1	1	1	3	2		3	2		3	2		3	2		3	2		3	2		1
1	686		114225156286	423508100	2023-01-20 13:34:11	2023-01-20 13:43:32	153.231.76.16	1	2	0	2	1	2	0	2		1	7	1	10	2	4	1		2	2	2	2									1	1		1	1		1	1		1	1		1
1	687		114225160659	423508100	2023-01-20 13:45:30	2023-01-20 13:48:54	60.47.142.150	1	4	1	1	0	5	1	5		0	2	0	1	1	4	1		2	2	2	1	1	1	1	1		1	1		1	1		1	1		1	1		3	2		1
1	688		114225157649	423508100	2023-01-20 13:37:37	2023-01-20 13:55:35	49.96.238.170	1	6	1	1	0	5	1	5		0	2	0	14	3	4	1		2	2	2	1	1	1	2	1		2	1		2	1		2	1		2	1		2	1		1
1	689		114225169861	423508100	2023-01-20 14:09:42	2023-01-20 14:24:29	60.33.36.230	1	3	0	2	1	3	0	5		0	2	0	22	4	4	1		1	2	2	1	1	1	2	1		2	1		2	1		2	1		2	1		2	1		1
1	690		114225178935	423508100	2023-01-20 14:32:54	2023-01-20 14:38:31	133.30.176.39	1	3	0	2	1	4	0	1		1	7	1	28	5	4	1		2	2	2	1	1	1	3	2		3	2		3	2		3	2		3	2		3	2		1
1	691		114225185997	423508100	2023-01-20 14:52:43	2023-01-20 14:56:59	49.98.116.17	1	4	1	1	0	5	1	5		0	1	0	11	3	4	1		2	2	2	2									3	2		3	2		2	1		3	2		1
1	692		114225189512	423508100	2023-01-20 15:02:46	2023-01-20 15:11:06	126.211.74.115	1	5	1	2	1	5	1	2		1	6	0	24	4	4	1		1	2	2	2									2	1		2	1		2	1		2	1		1
1	693		114225197187	423508100	2023-01-20 15:21:19	2023-01-20 15:41:11	106.129.181.229	1	5	1	1	0	5	1	2		1	7	1	6	1	4	1		2	2	2	1	1	1	3	2		2	1		3	2		2	1		3	2		3	2		2
1	695		114225260182	423508100	2023-01-20 17:38:25	2023-01-20 17:53:44	210.137.176.161	1	3	0	2	1	3	0	1		1	6	0	12	3	4	1		1	2	2	1	1	1	2	1		2	1		2	1		2	1		3	2		3	2		1
1	696		114225261330	423508100	2023-01-20 17:40:11	2023-01-20 18:03:27	124.87.135.67	1	4	1	2	1	5	1	2		1	6	0	13	3	4	1					1	1	1	4	2	中絶の理由を具体的に確認するようにしている	4	2	中絶の理由を具体的に確認するようにしている	4	2	処方の理由を具体的に確認するようにしている	4	2	処方の理由を具体的に確認するようにしている	4	2	検査の希望理由を具体的に確認するようにしている	4	2	検査の希望理由を具体的に確認するようにしている	1
1	697		114225269597	423508100	2023-01-20 17:56:52	2023-01-20 18:03:41	133.30.176.39	1	2	0	2	1	3	0	1		1	7	1	28	5	4	1		2	2	2	2									3	2		3	2		3	2		3	2		1
1	698		114225256970	423508100	2023-01-20 17:31:18	2023-01-20 18:09:22	61.198.121.136	1	5	1	1	0	5	1	5		0	1	0	22	4	4	1		1	2	2	1	1	1	2	1		2	1		1	1		1	1		2	1		2	1		1
1	699		114225362935	423508100	2023-01-20 20:47:08	2023-01-20 20:57:30	126.166.44.220	1	1	0	2	1	1	0	2		1	7	1	30	5	4	1		1	2	2	2									2	1		2	1		4	2	希望されたことがない	4	2	経験なし	1
1	700		114225367377	423508100	2023-01-20 20:54:06	2023-01-20 22:16:19	153.196.101.247	1	2	0	1	0	2	0	2		1	5	0	46	7	4	1		1	2	2	1	1	1	2	1		2	1		2	1		2	1		2	1		1	1		1
1	701		114225458319	423508100	2023-01-20 15:07:43	2023-01-20 23:25:06	220.104.159.192	1	5	1	1	0	5	1	5		0	2	0	13	3	4	1		1	2	2	1	1	1	3	2		3	2		3	2		3	2		3	2		3	2		1
1	702		114225451775	423508100	2023-01-20 22:53:19	2023-01-20 23:32:26	60.46.243.176	1	4	1	2	1	5	1	5		0	1	0	43	7	4	1		1	2	2	2									1	1		1	1		2	1		2	1		1
1	703		114225795597	423508100	2023-01-21 03:18:06	2023-01-21 03:26:51	1.72.0.137	1	3	0	2	1	5	1	1		1	7	1	17	4	4	1		2	2	2	2									2	1		2	1		3	2		3	2		1
1	704		114226136419	423508100	2023-01-21 14:56:00	2023-01-21 15:15:31	153.142.50.141	1	4	1	1	0	5	1	5		0	2	0	46	7	4	1		1	2	2	1	1	1	2	1		2	1		2	1		2	1		2	1		2	1		1
1	705		114226140594	423508100	2023-01-21 15:14:37	2023-01-21 15:20:04	133.45.187.142	1	3	0	2	1	4	0	1		1	7	1	42	7	4	1		1	2	2	1	1	1	2	1		2	1		1	1		1	1		1	1		1	1		1
1	707		114226548783	423508100	2023-01-22 15:57:25	2023-01-22 16:04:48	153.239.148.131	1	5	1	1	0	5	1	5		0	1	0	27	5	4	1		2	2	2	1	1	1	2	1		2	1		2	1		2	1		2	1		2	1		1
1	708		114226629512	423508100	2023-01-22 22:04:44	2023-01-22 22:17:40	153.131.217.39	1	4	1	1	0	5	1	2		1	6	0	37	6	4	1		1	2	2	1	1	1	1	1		1	1		1	1		1	1		2	1		2	1		1
1	710		114226858682	423508100	2023-01-23 11:00:29	2023-01-23 11:13:30	116.254.2.239	1	6	1	1	0	5	1	5		0	1	0	22	4	4	1		2	2	2	1	2	2							3	2		2	1		3	2		2	1		1
1	711		114227651302	423508100	2023-01-24 09:55:40	2023-01-24 10:03:39	172.226.24.183	1	5	1	1	0	5	1	5		0	2	0	42	7	4	1		2	2	2	1	1	1	2	1		2	1		2	1		2	1		2	1		2	1		1
1	712		114228710372	423508100	2023-01-25 12:39:30	2023-01-25 13:01:48	106.146.114.20	1	2	0	2	1	3	0	4		0	7	1	27	5	4	1		2	2	2	2									1	1		1	1		2	1		2	1		1
1	713		114229549842	423508100	2023-01-26 10:58:24	2023-01-26 11:05:31	114.170.36.191	1	5	1	1	0	5	1	5		0	2	0	32	6	4	1		2	2	2	1	1	1	2	1		2	1		2	1		2	1		2	1		2	1		2
1	714		114230539145	423508100	2023-01-27 13:29:22	2023-01-27 13:36:30	49.97.110.182	1	4	1	2	1	5	1	2		1	7	1	22	4	4	1		1	2	2	1	1	1	2	1		2	1		4	2	基本的に取り扱っていない	4	2	基本的に取り扱っていない	2	1		2	1		1
1	715		114230657460	423508100	2023-01-27 18:22:17	2023-01-27 18:43:37	153.160.236.45	1	6	1	1	0	5	1	5		0	1	0	13	3	4	1		2	2	2	2									3	2		3	2		3	2		3	2		1
1	716		114232163783	423508100	2023-01-30 16:17:02	2023-01-30 16:21:10	49.98.149.134	1	2	0	1	0	2	0	2		1	6	0	1	1	4	1		1	2	2	1	2	2							1	1		1	1		1	1		1	1		1
1	717		114234010392	423508100	2023-02-01 18:04:32	2023-02-01 18:10:26	106.133.173.206	1	2	0	2	1	1	0	2		1	6	0	27	5	4	1		2	2	2	2									2	1		2	1		2	1		2	1		1
1	718		114240659846	423508100	2023-02-09 11:23:31	2023-02-09 11:34:47	60.43.43.138	1	4	1	1	0	5	1	2		1	6	0	22	4	4	1		2	2	2	1	2	2							4	2	患者対応していない			患者対応していない			患者対応していない			患者対応していない
1	720		114242753668	423508100	2023-02-11 15:46:43	2023-02-11 15:59:22	133.159.155.138	1	4	1	2	1	5	1	2		1	5	0	17	4	4	1		2	2	2	1	1	1	3	2		3	2		1	1		1	1		3	2		3	2		1
1	721		114243257788	423508100	2023-02-12 16:26:51	2023-02-12 16:34:15	220.111.103.80	1	4	1	1	0	5	1	5		0	1	0	34	6	4	1		2	2	2	1	2	2							3	2		3	2		3	2		3	2		2
2	1		118226306681	449460723	2023-01-24 14:44:32	2023-01-24 14:54:06	133.41.246.100	1	4	1	2	1	5	1	2		1	7	1	4	1	4	1		2	2	2	1	2	2							2	1		2	1		2	1		2	1		1
2	2		118226310395	449460723	2023-01-24 14:56:07	2023-01-24 15:03:21	133.41.246.100	1	6	1	1	0	5	1	2		1	6	0	35	6	4	1		2	2	2	1	1	1	2	1		2	1		3	2		3	2		3	2		3	2		2
2	3		118226313153	449460723	2023-01-24 15:03:38	2023-01-24 15:15:40	133.41.246.100	1	5	1	2	1	5	1	5		0	1	0	27	5	4	1		2	2	2	2									1	1		1	1		2	1		2	1		1
2	4		118226317300	449460723	2023-01-24 15:15:52	2023-01-24 15:24:34	133.41.246.100	1	6	1	1	0	5	1	5		0	1	0	35	6	4	1		2	2	2	1	1	1	4	2	本人から申し出がある	4	2	本人からの申し出により把握	3	2		3	2		3	2		3	2		1
2	5		118226320281	449460723	2023-01-24 15:24:46	2023-01-24 15:28:32	133.41.246.100	1	6	1	1	0	5	1	5		0	2	0	42	7	4	1		2	2	2	1	1	1	3	2					3	2		3	2		3	2		3	2		1
2	6		118226321914	449460723	2023-01-24 15:28:47	2023-01-24 15:37:58	133.41.246.100	1	5	1	1	0	5	1	2		1	5	0	40	7	4	1		2	2	2	1	2	2							4	2	希望がない	4	2	希望なし	3	2		3	2		1
2	7		118226325093	449460723	2023-01-24 15:38:10	2023-01-24 15:50:26	133.41.246.100	1	5	1	1	0	5	1	5		0	1	0	40	7	4	1		2	2	2	1	1	1	3	2					3	2		3	2		3	2		3	2		1
2	8		118226329537	449460723	2023-01-24 15:50:42	2023-01-24 15:54:43	133.41.246.100	1	3	0	1	0	3	0	5		0	2	0	40	7	4	1		2	2	2	1	1	1	3	2		3	2		3	2		3	2		3	2		3	2		3
2	9		118226331049	449460723	2023-01-24 15:54:56	2023-01-24 16:00:11	133.41.246.100	1	3	0	1	0	3	0	5		0	2	0	40	7	4	1		2	2	2	1	1	1	2	1		3	2		3	2		3	2		3	2		3	2		2
2	10	1	118226332866	449460723	2023-01-24 16:00:21	2023-01-24 16:04:26	133.41.246.100	1	6	1	1	0	5	1	5		0	1	0	25	5	4	1		2	2	2		2	2							1	1		1	1		1	1		1	1		1
2	11		118226334378	449460723	2023-01-24 16:04:36	2023-01-24 16:08:02	133.41.246.100	1	2	0	2	1	3	0	2		1	3	0	27	5	4	1		2	2	2	1	1	1	3	2		2	1		3	2		3	2		3	2		3	2		1
2	13		118226337508	449460723	2023-01-24 16:12:59	2023-01-24 16:17:53	133.41.246.100	1	4	1	2	1	5	1	2		1	7	1	14	3	4	1		2	2	2	1	1	1	3	2		2	1		3	2		3	2		3	2		3	2		1
2	15		118226341331	449460723	2023-01-24 16:22:59	2023-01-24 16:26:40	133.41.246.100	1	4	1	2	1	5	1	3		0	5	0	25	5	4	1		1	2	2	2									3	2		3	2		3	2		3	2		1
2	16		118226342760	449460723	2023-01-24 16:26:53	2023-01-24 16:30:40	133.41.246.100	1	5	1	1	0	5	1	5		0	1	0	41	7	4	1		2	2	2	1	1	1	2	1		2	1		2	1		2	1		3	2		3	2		1
2	17		118226344260	449460723	2023-01-24 16:30:52	2023-01-24 16:36:12	133.41.246.100	1	6	1	1	0	5	1	5		0	1	0	28	5	4	1					1	1	1	3	2		3	2		3	2		3	2		3	2		3	2		1
2	18		118226346312	449460723	2023-01-24 16:36:26	2023-01-24 16:45:45	133.41.246.100	1	3	0	1	0	4	0	5		0	1	0	25	5	4	1		2	2	2	1	2	2							3	2		3	2		3	2		3	2		4
2	19		118226350023	449460723	2023-01-24 16:45:58	2023-01-24 16:48:34	133.41.246.100	1	5	1	1	0	5	1	2		1	5	0	24	4	4	1		1	2	2	1	1	1	3	2					3	2		3	2		3	2		3	2		1
2	20		118226351042	449460723	2023-01-24 16:48:46	2023-01-24 16:54:46	133.41.246.100	1	5	1	1	0	5	1	5		0	1	0	27	5	4	1		2	2	2	2									2	1		2	1		2	1		2	1		1
2	21		118226353384	449460723	2023-01-24 16:54:58	2023-01-24 16:58:28	133.41.246.100	1	6	1	1	0	5	1	5		0	1	0	15	2	4	1		2	2	2	1	2	2							2	1		2	1		2	1		2	1		2
2	22		118226354870	449460723	2023-01-24 16:58:56	2023-01-24 17:03:14	133.41.246.100	1	4	1	2	1	4	0	5		0	1	0	13	3	4	1		2	2	2	2									3	2		3	2		3	2		3	2		1
2	23		118226356758	449460723	2023-01-24 17:03:27	2023-01-24 17:09:30	133.41.246.100	1	4	1	2	1	5	1	5		0	1	0	28	5	4	1		1	2	2	1	1	1	2	1		2	1		2	1		2	1		2	1		2	1		1
2	24		118226359343	449460723	2023-01-24 17:09:49	2023-01-24 17:14:19	133.41.246.100	1	5	1	1	0	5	1	2		1	5	0	1	1	4	1		2	2	2	1	1	1	2	1					2	1		2	1		2	1		2	1		1
2	25		118226361509	449460723	2023-01-24 17:14:34	2023-01-24 17:20:06	133.41.246.100	1	5	1	2	1	5	1	5		0	1	0	7	1	4	1		1	2	2	1	2	2							2	1		2	1		3	2		3	2		1
2	26		118227311989	449460723	2023-01-25 08:40:30	2023-01-25 08:44:38	133.41.244.96	1	3	0	1	0	5	1	5		0	1	0	13	3	4	1		2	2	2	2									3	2		3	2		3	2		3	2		2
2	27		118227314767	449460723	2023-01-25 08:44:51	2023-01-25 08:48:32	133.41.244.96	1	3	0	2	1	5	1	2		1	7	1	32	6	4	1		2	2	2	1	1	1	3	2					3	2		3	2		2	1		2	1		2
2	28		118227317861	449460723	2023-01-25 08:48:42	2023-01-25 08:52:20	133.41.244.96	1	6	1	1	0	5	1	5		0	2	0	31	6	4	1					1	1	1	3	2					3	2		3	2		3	2		3	2		1
2	29		118227321078	449460723	2023-01-25 08:52:34	2023-01-25 09:11:29	133.41.244.96	1	5	1	2	1	5	1	2		1	6	0	17	4	4	1		1	2	2	1	1	1	1	1		1	1		1	1		1	1		1	1		1	1		1
2	30		118227336269	449460723	2023-01-25 09:12:00	2023-01-25 09:16:28	133.41.244.96	1	6	1	1	0	5	1	5		0	1	0	27	5	4	1		2	2	2	2									3	2		3	2		3	2		3	2		1
2	31		118227339981	449460723	2023-01-25 09:16:44	2023-01-25 09:21:33	133.41.244.96	1	4	1	1	0	5	1	5		0	1	0	19	2	4	1		2	2	2	1	2	2							4	2	患者さんいない	4	2	患者さんいない	4	2	患者さんいない	4	2	患者さんいない	1
2	32		118227344189	449460723	2023-01-25 09:22:39	2023-01-25 09:25:54	133.41.244.96	1	4	1	2	1	5	1	2		1	6	0	13	3	4	1		2	2		2									3	2		3	2		3	2		3	2		1
2	33		118227349143	449460723	2023-01-25 09:29:18	2023-01-25 09:32:40	133.41.244.96	1	3	0	2	1	3	0	4		0	2	0	20	2	4	1		1	1	2	2									3	2		3	2		3	2		3	2		1
2	34		118227351584	449460723	2023-01-25 09:33:00	2023-01-25 09:38:20	133.41.244.96	1	5	1	1	0	5	1	2		1	6	0	2	1	4	1		2	2	2	1	1	1	2	1		2	1		2	1		2	1		2	1		2	1		1
2	35		118227355948	449460723	2023-01-25 09:38:47	2023-01-25 09:46:51	133.41.244.96	1	5	1	1	0	5	1	5		0	2	0	27	5	4	1		2	2	2	1	1	1	3	2		3	2		3	2		3	2		3	2		3	2		1
2	36		118227361995	449460723	2023-01-25 09:47:11	2023-01-25 09:50:21	133.41.244.96	1	5	1	1	0	5	1	5		0	2	0	26	5	4	1		2	2	2	1	1	1	3	2					3	2		3	2		3	2		3	2		1
2	37		118227364280	449460723	2023-01-25 09:50:33	2023-01-25 10:00:33	133.41.244.96	1	4	1	2	1	5	1	4		0	5	0	44	7	4	1		2	2	2	2									2	1		2	1		2	1		2	1		1
2	38		118227372489	449460723	2023-01-25 10:02:34	2023-01-25 10:07:02	133.41.244.96	1	3	0	2	1	3	0	5		0	1	0	13	3	4	1		2	2	2	2									3	2		3	2		2	1		2	1		1
2	39		118227375810	449460723	2023-01-25 10:07:22	2023-01-25 10:12:34	133.41.244.96	1	6	1	1	0	5	1	5		0	2	0	44	7	4	1		2	2	2	1	2	2							4	2	Caseなし	4	2	Caseなし	4	2	なし	4	2	なし	2
2	40		118227379762	449460723	2023-01-25 10:13:03	2023-01-25 10:16:23	133.41.244.96	1	5	1	1	0	5	1	3		0	6	0	31	6	4	1		2	2	2	2									3	2		3	2		3	2		3	2		2
2	41		118227382285	449460723	2023-01-25 10:16:44	2023-01-25 10:20:23	133.41.244.96	1	6	1	1	0	5	1	5		0	1	0	22	4	4	1		1	2	2	2									2	1		2	1		3	2		3	2		1
2	42		118227384820	449460723	2023-01-25 10:20:37	2023-01-25 10:25:22	133.41.244.96	1	5	1	1	0	5	1	5		0	1	0	14	3	4	1		2	2	2	2									2	1		2	1		3	2		3	2		1
2	43		118227388146	449460723	2023-01-25 10:25:34	2023-01-25 10:37:43	133.41.244.96	1	3	0	2	1	4	0	5		0	2	0	33	6	4	1		2	2	2	1	1	1	2	1					3	2		3	2		2	1		2	1		2
2	44		118227396724	449460723	2023-01-25 10:37:57	2023-01-25 10:40:33	133.41.244.96	1	4	1	1	0	5	1	5		0	1	0	13	3	4	1		2	2	2	1	1	1	3	2		2	1		3	2		3	2		3	2		3	2		1
2	45		118227398618	449460723	2023-01-25 10:40:44	2023-01-25 10:43:41	133.41.244.96	1	3	0	1	0	5	1	2		1	7	1	6	1	4	1		2	2	2	1	1	1	3	2		3	2		2	1		2	1		3	2		3	2		1
2	46		118227400631	449460723	2023-01-25 10:44:08	2023-01-25 10:47:30	133.41.244.96	1	2	0	2	1	3	0	4		0	7	1	40	7	4	1		2	2	2	2									2	1		2	1		3	2		3	2		1
2	47		118227402910	449460723	2023-01-25 10:47:51	2023-01-25 10:51:36	133.41.244.96	1	2	0	2	1	2	0	4		0	7	1	34	6	4	1		2	2	2	1	1	1	2	1		2	1		1	1		1	1		2	1		2	1		2
2	48		118227405526	449460723	2023-01-25 10:51:59	2023-01-25 10:54:28	133.41.244.96	1	4	1	1	0	5	1	4		0	6	0	28	5	4	1		1	2	2	1	2	2							3	2		3	2		3	2		3	2		1
2	49		118227407501	449460723	2023-01-25 10:54:41	2023-01-25 11:07:00	133.41.244.96	1	6	1	1	0	5	1	5		0	1	0	8	2	4	1		2	2		1	2	2							1	1		1	1		1	1		1	1		2
2	50		118227415136	449460723	2023-01-25 11:07:21	2023-01-25 11:14:03	133.41.244.96	1	5	1	2	1	5	1	5		0	1	0	24	4	4	1		1	2	1	1	1	1	2	1					2	1		2	1		2	1		3	2		1
2	51		118227419404	449460723	2023-01-25 11:14:31	2023-01-25 11:20:37	133.41.244.96	1	5	1	2	1	5	1	5		0	1	0	9	2	4	1		1	2	2	1	2	2							2	1		2	1		2	1		2	1		1
2	52		118227425271	449460723	2023-01-25 11:21:10	2023-01-25 11:27:44	133.41.244.96	1	5	1	2	1	5	1	5		0	1	0	27	5	4	1		2	2	2	3									4	2	ｐｐせず	4	2		3	2		3	2
2	53		118227427288	449460723	2023-01-25 11:28:02	2023-01-25 11:31:53	133.41.244.96	1	3	0	1	0	4	0	1		1	7	1	13	3	4	1		2	2	2	2									3	2		3	2		3	2		3	2		1
2	54		118227429714	449460723	2023-01-25 11:32:11	2023-01-25 11:46:48	133.41.244.96	1	4	1	1	0	5	1	4		0	7	1	13	3	4	1		2	2	2	1	1	1	4	2	胎児奇形のみ中絶を行っている	4	2	胎児奇形のみ中絶を行っている	2	1		2	1		4	2	本人希望では行っていない	4	2	本人希望では行っていない	1
2	55		118227438125	449460723	2023-01-25 11:47:03	2023-01-25 11:52:20	133.41.244.96	1	5	1	1	0	5	1	5		0	1	0	1	1	4	1		2	2	2	1	1	1	2	1		2	1		2	1		2	1		3	2		3	2		1
2	56		118227441462	449460723	2023-01-25 11:52:33	2023-01-25 11:59:43	133.41.244.96	1	3	0	2	1	4	0	2		1	6	0	13	3	4	1		2	2	2	2									2	1		2	1		2	1		2	1		1
2	57		118227446147	449460723	2023-01-25 12:00:12	2023-01-25 12:06:29	133.41.244.96	1	4	1	1	0	5	1	2		1	6	0	19	2	4	1		1	2	2	1	1	1	2	1					2	1		2	1		2	1		2	1		1
2	58		118227452762	449460723	2023-01-25 12:06:52	2023-01-25 12:17:46	133.41.244.96	1	5	1	2	1	5	1	2		1	6	0	13	3	4	1		1	2	2	1	1	1	2	1		2	1		1	1		1	1		3	2		2	1		1
2	59		118227462662	449460723	2023-01-25 12:18:07	2023-01-25 12:22:11	133.41.244.96	1	5	1	1	0	5	1	2		1	5	0	15	2	4	1		1	2	2	1	1	1	2	1		2	1		2	1		2	1		2	1		2	1		1
2	60		118227465367	449460723	2023-01-25 12:22:34	2023-01-25 12:26:08	133.41.244.96	1	5	1	1	0	5	1	5		0	1	0	27	5	4	1		1	2	2	1	1	1	2	1		2	1		2	1		2	1		2	1		2	1		1
2	61		118227467937	449460723	2023-01-25 12:26:38	2023-01-25 12:32:23	133.41.244.96	1	4	1	1	0	5	1	1		1	7	1	2	1	4	1		2	2	2	1	1	1	2	1		2	1		1	1		1	1		2	1		2	1		2
2	62		118228412743	449460723	2023-01-26 08:46:51	2023-01-26 08:51:25	133.41.245.73	1	6	1	1	0	5	1	5		0	1	0	40	7	4	1		2	2	2	1	2	2							4	2	経験がない	4	2	経験がない	3	2		3	2		2
2	63		118228414975	449460723	2023-01-26 08:51:38	2023-01-26 08:56:45	133.41.245.73	1	3	0	2	1	5	1	2		1	6	0	1	1	4	1		2	2	2	2									2	1		2	1		2	1		2	1		1
2	64		118228417925	449460723	2023-01-26 08:56:58	2023-01-26 09:00:41	133.41.245.73	1	5	1	2	1	5	1	5		0	1	0	13	3	4	1		2	2	2	1	2	2							2	1		3	2		3	2		3	2		1
2	65		118228420140	449460723	2023-01-26 09:01:01	2023-01-26 09:03:42	133.41.245.73	1	4	1	2	1	5	1	4		0	6	0	27	5	4	1		2	2	2	1	2	2							3	2		3	2		3	2		3	2		1
2	66		118228421839	449460723	2023-01-26 09:03:52	2023-01-26 09:06:26	133.41.245.73	1	4	1	1	0	5	1	4		0	6	0	1	1	4	1		2	2	2	1	2	2							3	2		3	2		3	2		3	2		2
2	67		118228423411	449460723	2023-01-26 09:06:42	2023-01-26 09:10:20	133.41.245.73	1	6	1	1	0	5	1	5		0	1	0	17	4	4	1		2	2	2	2									2	1		2	1		2	1		2	1		2
2	68		118228425695	449460723	2023-01-26 09:10:47	2023-01-26 09:14:44	133.41.245.73	1	5	1	1	0	5	1	5		0	2	0	40	7	4	1		2	2	2	1	1	1	2	1		2	1		2	1		2	1		3	2		3	2		1
2	69		118228428092	449460723	2023-01-26 09:15:07	2023-01-26 09:22:36	133.41.245.73	1	3	0	2	1	4	0	5		0	1	0	38	6	4	1		1	2	2	2									1	1		1	1		1	1		1	1		1
2	70		118228432124	449460723	2023-01-26 09:22:54	2023-01-26 09:30:56	133.41.245.73	1	3	0	2	1	4	0	2		1	6	0	28	5	4	1		1	2	2	1	1	1	1	1		1	1		1	1		1	1		2	1		2	1		1
2	71		118228436724	449460723	2023-01-26 09:31:18	2023-01-26 09:34:47	133.41.245.73	1	6	1	1	0	5	1	5		0	1	0	22	4	4	1		2	2	2	2									3	2		3	2		3	2		3	2		1
2	72		118228439039	449460723	2023-01-26 09:35:46	2023-01-26 09:39:40	133.41.245.73	1	5	1	1	0	5	1	2		1	6	0	21	4	4	1		2	2	2	1	2	2							2	1		2	1		3	2		3	2		2
2	73		118228445029	449460723	2023-01-26 09:40:28	2023-01-26 10:11:59	133.41.245.73	1	6	1	2	1	5	1	5		0	2	0	40	7	4	1		1	1	2	1	2	2							3	2		3	2		3	2		3	2		1
2	74	1	118228458508	449460723	2023-01-26 10:12:22	2023-01-26 10:16:02	133.41.245.73	1	6	1	1	0	5	1	5		0	1	0	34	6	4	1		2	2	2		1	1	3	2		3	2		3	2		3	2		3	2		2	1		1
2	75		118228460083	449460723	2023-01-26 10:16:14	2023-01-26 10:19:08	133.41.245.73	1	6	1	1	0	5	1	5		0	1	0	28	5	4	1		2	2	1	1	1	1	3	2		2	1		3	2		3	2		3	2		3	2		2
2	76		118228461843	449460723	2023-01-26 10:19:56	2023-01-26 10:24:23	133.41.245.73	1	6	1	2	1	5	1	5		0	1	0	14	3	4	1		2	2	2	2									3	2		3	2		3	2		3	2		1
2	77		118228466430	449460723	2023-01-26 10:24:44	2023-01-26 10:28:18	133.41.245.73	1	6	1	2	1	5	1	5		0	1	0	29	5	4	1		1	2	2	1	2	2							2	1		2	1		2	1		2	1		1
2	78		118228468229	449460723	2023-01-26 10:28:42	2023-01-26 10:31:17	133.41.245.73	1	5	1	2	1	5	1	4		0	3	0	11	3	4	1		1	2	2	1	1	1	1	1		1	1		1	1		1	1		2	1		2	1		1
2	79		118228469645	449460723	2023-01-26 10:31:33	2023-01-26 10:40:17	133.41.245.73	1	4	1	1	0	5	1	4		0	5	0	28	5	4	1		1	2	2	1	2	2							3	2		1	1		3	2		1	1		1
2	80		118228474228	449460723	2023-01-26 10:40:48	2023-01-26 10:45:51	133.41.245.73	1	4	1	1	0	5	1	1		1	7	1	12	3	4	1		1	2	2	1	1	1	2	1					2	1		2	1		3	2		3	2		1
2	81		118228478265	449460723	2023-01-26 10:46:09	2023-01-26 10:53:28	133.41.245.73	1	3	0	1	0	4	0	4		0	6	0			4	1		1	2	2	1	2	2							3	2		3	2		3	2		3	2		1
2	82		118228480050	449460723	2023-01-26 10:53:40	2023-01-26 11:02:12	133.41.245.73	1	4	1	1	0	5	1	2		1	6	0	40	7	4	1		2	2	2	1	1	1	2	1		2	1		2	1		2	1		2	1		2	1		1
2	83		118228484475	449460723	2023-01-26 11:02:26	2023-01-26 11:10:05	133.41.245.73	1	3	0	2	1	4	0	2		1	6	0			4	1		2	2	2	1	1	1	2	1		2	1		1	1		1	1		1	1		1	1		1
2	84		118228488153	449460723	2023-01-26 11:10:39	2023-01-26 11:14:10	133.41.245.73	1	6	1	1	0	5	1	5		0	1	0	28	5	4	1		2	2	2	1	1	1	3	2					3	2		3	2		3	2		3	2		1
2	85		118228490073	449460723	2023-01-26 11:14:29	2023-01-26 11:18:24	133.41.245.73	1	4	1	2	1	5	1	5		0	1	0	27	5	4	1		2	2	2	1	2	2							2	1		2	1		3	2		3	2		2
2	86		118228492072	449460723	2023-01-26 11:18:41	2023-01-26 11:21:56	133.41.245.73	1	4	1	1	0	5	1	2		1	7	1			4	1		2	2	2	1	1	1	2	1					2	1		2	1		2	1		2	1		1
2	87		118228493787	449460723	2023-01-26 11:22:15	2023-01-26 11:25:24	133.41.245.73	1	5	1	1	0	5	1	5		0	2	0	46	7	4	1		2	2	2	1	1	1	3	2		3	2		3	2		3	2		3	2		3	2		2
2	88		118228495433	449460723	2023-01-26 11:25:42	2023-01-26 11:28:52	133.41.245.73	1	4	1	2	1	5	1	5		0	1	0	12	3	4	1		2	2	2	2									1	1		1	1		1	1		1	1		1
2	89		118228497114	449460723	2023-01-26 11:29:13	2023-01-26 11:37:31	133.41.245.73	1	5	1	2	1	5	1	3		0	5	0	1	1	4	1		1	2	2	1	1	1	2	1		2	1		2	1		2	1		2	1		2	1		1
2	90		118228501183	449460723	2023-01-26 11:37:47	2023-01-26 11:41:43	133.41.245.73	1	6	1	1	0	5	1	5		0	1	0	5	1	4	1		2	2	2	1	1	1	1	1		1	1		2	1		2	1		2	1		2	1		1
2	91		118228503187	449460723	2023-01-26 11:42:07	2023-01-26 11:46:06	133.41.245.73	1	4	1	2	1	5	1	5		0	1	0	18	4	4	1		2	2	2	2									3	2		3	2		2	1		2	1		2
2	92		118228505230	449460723	2023-01-26 11:46:28	2023-01-26 11:48:47	133.41.245.73	1	5	1	2	1	5	1	5		0	2	0	13	3	4	1		2	2	2	2									3	2		3	2		3	2		3	2		2
2	93		118228506466	449460723	2023-01-26 11:49:00	2023-01-26 11:52:39	133.41.245.73	1	6	1	1	0	5	1	5		0	1	0	28	5	4	1		2	2	2	1	2	2							3	2		3	2		2	1		2	1		1
2	94		118228508362	449460723	2023-01-26 11:52:57	2023-01-26 11:55:27	133.41.245.73	1	5	1	1	0	5	1	5		0	1	0	25	5	4	1		2	2	2	1	1	1	3	2		3	2		3	2		3	2		3	2		3	2		2
2	95		118228509630	449460723	2023-01-26 11:55:43	2023-01-26 11:59:16	133.41.245.73	1	4	1	2	1	5	1	4		0	5	0	21	4	4	1		2	2	2	1	1	1	2	1		2	1		2	1		2	1		2	1		2	1		1
2	96	1	118228511634	449460723	2023-01-26 11:59:35	2023-01-26 12:03:10	133.41.245.73	1	4	1	1	0	5	1				7	1	17	4	4	1		2	2	2	1	1	1	3	2		3	2		3	2		3	2		3	2		3	2		1
2	97		118228513782	449460723	2023-01-26 12:03:24	2023-01-26 12:06:48	133.41.245.73	1	6	1	1	0	5	1	5		0	2	0	22	4	4	1		1	2	2	1	1	1	3	2		3	2		3	2		3	2		3	2		3	2		2
2	98		118228515641	449460723	2023-01-26 12:07:03	2023-01-26 12:23:23	133.41.245.73	1	2	0	2	1	2	0	4		0	5	0	1	1	4	1		1	2	2	1	1	1	1	1		1	1		1	1		1	1		2	1		2	1		1
2	99		118228639206	449460723	2023-01-26 15:09:14	2023-01-26 15:18:14	133.41.250.240	1	6	1	2	1	5	1	5		0	1	0	13	3	4	1		1	2	2	2									3	2		3	2		3	2		3	2		1
2	100		118228643901	449460723	2023-01-26 15:19:46	2023-01-26 15:29:32	133.41.250.240	1	4	1	2	1	5	1	2		1	7	1	1	1	4	1		1	2	2	1	2	2							1	1		1	1		2	1		2	1		1
2	101		118228649570	449460723	2023-01-26 15:30:59	2023-01-26 15:33:32	133.41.250.240	1	6	1	1	0	5	1	5		0	1	0	22	4	4	1		2	2	2	2									3	2		3	2		3	2		3	2		2
2	102	1	118228658008	449460723	2023-01-26 15:47:22	2023-01-26 15:54:23	133.41.250.240	1			2	1	5	1	5		0	1	0			4	1		2	2	2	2									2	1		2	1		2	1		2	1		1
2	103		118228662080	449460723	2023-01-26 15:56:02	2023-01-26 16:01:56	133.41.250.240	1	5	1	1	0	5	1	2		1	7	1	11	3	4	1		2	2	2	1	2	2							3	2		2	1		3	2		3	2		1
2	104		118228669148	449460723	2023-01-26 16:08:59	2023-01-26 16:19:43	133.41.250.240	1	3	0	2	1	4	0	5		0	1	0	13	3	4	1		2	2	2	1	1	1	2	1					2	1		2	1		2	1		2	1		1
2	105		118228675018	449460723	2023-01-26 16:20:08	2023-01-26 16:30:26	133.41.250.240	1	3	0	2	1	4	0	2		1	6	0			4	1		2	2	2	1	1	1	1	1		1	1		1	1		1	1		1	1		1	1		1
2	106		118228680420	449460723	2023-01-26 16:30:47	2023-01-26 16:33:20	133.41.250.240	1	5	1	1	0	5	1	5		0	1	0	13	3	4	1		2	2	2	2									3	2		3	2		3	2		3	2		2
2	107		118228682241	449460723	2023-01-26 16:33:36	2023-01-26 16:38:11	133.41.250.240	1	5	1	1	0	5	1	4		0	3	0	8	2	4	1		2	2	2	1	1	1	2	1		2	1		2	1		2	1		2	1		2	1		1
2	108		118228685656	449460723	2023-01-26 16:40:05	2023-01-26 16:46:57	133.41.250.240	1	6	1	1	0	5	1	5		0	1	0	14	3	4	1		2	2	2	2									1	1		1	1		2	1		2	1		2
2	109		118228689443	449460723	2023-01-26 16:47:20	2023-01-26 16:50:06	133.41.250.240	1	6	1	1	0	5	1	2		1	5	0	30	5	4	1		2	2	2	2									3	2		3	2		3	2		3	2		2
2	110		118228691103	449460723	2023-01-26 16:50:20	2023-01-26 16:53:11	133.41.250.240	1	5	1	1	0	5	1	5		0	2	0			4	1		2	2	2	1	1	1	1	1		1	1		1	1		1	1		1	1		1	1		3
2	111		118228692704	449460723	2023-01-26 16:53:22	2023-01-26 16:57:59	133.41.250.240	1	6	1	1	0	5	1	4		0	5	0	34	6	4	1		2	2	2	1	1	1	2	1		2	1		4	2	当院には薬をおいていない	4	2		3	2		3	2		2
2	112		118228695300	449460723	2023-01-26 16:58:20	2023-01-26 17:01:16	133.41.250.240	1	2	0	2	1	2	0	2		1	6	0	33	6	4	1		1	2	2	2									3	2		3	2		3	2		3	2		1
2	113		118228697069	449460723	2023-01-26 17:01:32	2023-01-26 17:06:17	133.41.250.240	1	4	1	2	1	5	1	5		0	2	0			4	1		2	2	2	1	1	1	1	1		1	1		2	1		2	1		2	1		2	1		1
2	114		118228700092	449460723	2023-01-26 17:06:42	2023-01-26 17:10:42	133.41.250.240	1	4	1	2	1	5	1	5		0	1	0	22	4	4	1					2									2	1		2	1		2	1		2	1		1
2	115		118228703135	449460723	2023-01-26 17:11:39	2023-01-26 17:16:28	133.41.250.240	1	5	1	1	0	5	1	5		0	2	0	3	1	4	1		2	2	2	1	1	1	2	1					2	1		2	1		2	1		2	1		1
2	116		118228706034	449460723	2023-01-26 17:16:42	2023-01-26 17:21:46	133.41.250.240	1	3	0	2	1	5	1	5		0	2	0	22	4	4	1		1	1	2	2									2	1		2	1		3	2		3	2		1
2	117		118228708982	449460723	2023-01-26 17:22:02	2023-01-26 17:30:41	133.41.250.240	1	5	1	2	1	5	1	4		0	1	0	14	3	4	1		1	2	2	2									3	2		3	2		3	2		3	2		1
2	118		118228714182	449460723	2023-01-26 17:31:05	2023-01-26 17:33:46	133.41.250.240	1	4	1	1	0	5	1	5		0	1	0	22	4	4	1		2	2	2	1	2	2							1	1		1	1		3	2		1	1		1
2	119		118228715921	449460723	2023-01-26 17:34:09	2023-01-26 17:38:08	133.41.250.240	1	6	1	1	0	5	1	5		0	1	0	13	3	4	1		2	2	2	1	2	2							3	2		3	2		3	2		3	2		2
2	120		118228718404	449460723	2023-01-26 17:38:18	2023-01-26 17:42:07	133.41.250.240	1	5	1	2	1	5	1	5		0	1	0	34	6	4	1		1	2	2	2									2	1		2	1		3	2		3	2		1
2	121		118228720806	449460723	2023-01-26 17:42:21	2023-01-26 17:46:09	133.41.250.240	1	4	1	1	0	5	1	5		0	2	0	2	1	4	1		2	2	2	1	1	1	2	1		2	1		1	1		1	1		2	1		2	1		2
2	122		118228723033	449460723	2023-01-26 17:46:20	2023-01-26 17:55:01	133.41.250.240	1	6	1	1	0	5	1	5		0	1	0	20	2	4	1		2	2	2	2									3	2		3	2		2	1		2	1		2
2	123		118228728988	449460723	2023-01-26 17:55:11	2023-01-26 18:01:46	133.41.250.240	1	6	1	1	0	5	1	5		0	2	0	28	5	4	1		2	2	2	1	2	2							2	1		3	2		3	2		3	2		2
2	124		118228732440	449460723	2023-01-26 18:02:01	2023-01-26 18:04:23	133.41.250.240	1	5	1	1	0	5	1	2		1	6	0	28	5	4	1		2	2	2	1	1	1	2	1		2	1		2	1		2	1		3	2		3	2		2
2	125		118228734336	449460723	2023-01-26 18:04:48	2023-01-26 18:09:06	133.41.250.240	1	4	1	1	0	5	1	5		0	2	0	40	7	4	1		2	2	2	1	1	1	2	1		2	1		2	1		2	1		2	1		2	1		4
2	126		118229493463	449460723	2023-01-27 10:10:05	2023-01-27 10:17:02	133.41.74.162	1	5	1	1	0	5	1	5		0	1	0	13	3	4	1		1	2	2	1	2	2							2	1		2	1		2	1		2	1		2
2	127		118229495607	449460723	2023-01-27 10:17:21	2023-01-27 10:20:57	133.41.74.162	1	4	1	2	1	5	1	5		0	1	0	13	3	4	1		1	2	2	2									2	1		2	1		2	1		2	1		1
2	128		118229497581	449460723	2023-01-27 10:21:15	2023-01-27 10:26:39	133.41.74.162	1	5	1	1	0	5	1	5		0	1	0	28	5	4	1		1	2	2	1	1	1	1	1		1	1		2	1		1	1		3	2		1	1		1
2	129		118229500597	449460723	2023-01-27 10:26:56	2023-01-27 10:29:41	133.41.74.162	1	6	1	1	0	5	1	5		0	2	0	27	5	4	1		2	2	2	1	2	2							3	2		3	2		3	2		3	2		2
2	130		118229502199	449460723	2023-01-27 10:30:00	2023-01-27 10:38:24	133.41.74.162	1	2	0	2	1	3	0	5		0	1	0	4	1	4	1		2	2	2	1	1	1	2	1		1	1		2	1		2	1		2	1		2	1		1
2	131		118229507852	449460723	2023-01-27 10:38:35	2023-01-27 10:43:08	133.41.74.162	1	2	0	1	0	3	0	5		0	2	0	42	7	4	1		2	2	2	1	1	1	2	1		2	1		2	1		2	1		3	2		3	2		1
2	132		118229510221	449460723	2023-01-27 10:43:22	2023-01-27 10:47:42	133.41.74.162	1	5	1	1	0	5	1	2		1	6	0	28	5	4	1		2	2	2	1	2	2							1	1		1	1		3	2		3	2
2	133		118229512670	449460723	2023-01-27 10:48:05	2023-01-27 10:52:25	133.41.74.162	1	4	1	1	0	5	1	4		0	6	0	8	2	4	1		2	2	2	2									2	1		2	1		2	1		2	1		1
2	134		118229515065	449460723	2023-01-27 10:52:41	2023-01-27 10:55:16	133.41.74.162	1	4	1	1	0	5	1	2		1	6	0			4	1		1	2	2	2									2	1		2	1		2	1		3	2		2
2	135		118229516490	449460723	2023-01-27 10:55:32	2023-01-27 10:58:36	133.41.74.162	1	2	0	1	0	2	0	2		1	7	1	23	4	4	1		1	2	2	2									2	1		2	1		2	1		2	1		1
2	136		118229518145	449460723	2023-01-27 10:58:53	2023-01-27 11:01:40	133.41.74.162	1	5	1	1	0	5	1	5		0	2	0			4	1		2	2	2	1	1	1	3	2					3	2		3	2		3	2		3	2		2
2	137		118229519718	449460723	2023-01-27 11:02:14	2023-01-27 11:08:11	133.41.74.162	1	3	0	2	1	5	1	5		0	1	0	11	3	4	1		2	2	2	1	2	2							3	2		3	2		3	2		3	2		1
2	138		118229522617	449460723	2023-01-27 11:08:27	2023-01-27 11:13:53	133.41.74.162	1	4	1	2	1	5	1	5		0	1	0	12	3	4	1		2	2	2	1	2	2							1	1		1	1		1	1		1	1		1
2	139		118229525392	449460723	2023-01-27 11:14:09	2023-01-27 11:19:00	133.41.74.162	1	5	1	1	0	5	1	5		0	2	0	21	4	4	1		1	2	2	1	1	1	2	1		2	1		2	1		2	1		3	2		3	2		1
2	140		118229527929	449460723	2023-01-27 11:19:19	2023-01-27 11:26:12	133.41.74.162	1	4	1	2	1	5	1	5		0	1	0			4	1		1	2	2	1	1	1	2	1					3	2		3	2		3	2		3	2		1
2	141		118229531392	449460723	2023-01-27 11:26:27	2023-01-27 11:29:36	133.41.74.162	1	5	1	1	0	5	1	2		1	7	1	27	5	4	1		1	2	2	1	1	1	2	1		2	1		2	1		2	1		2	1		2	1		1
2	142		118229533023	449460723	2023-01-27 11:29:51	2023-01-27 11:32:24	133.41.74.162	1	5	1	1	0	5	1	5		0	1	0	27	5	4	1		2	2	2	1	1	1	3	2		3	2		3	2		3	2		3	2		3	2		1
2	143		118229534374	449460723	2023-01-27 11:32:34	2023-01-27 11:35:15	133.41.74.162	1	4	1	1	0	5	1	5		0	2	0	44	7	4	1		2	2	2	1	1	1	2	1		2	1		3	2		3	2		3	2		3	2		1
2	144		118229535891	449460723	2023-01-27 11:35:50	2023-01-27 11:38:47	133.41.74.162	1	6	1	1	0	5	1	5		0	1	0	40	7	4	1		2	2	2	1	2	2							2	1		2	1		2	1		2	1		2
2	145		118229537366	449460723	2023-01-27 11:39:08	2023-01-27 11:41:42	133.41.74.162	1	5	1	1	0	5	1	5		0	1	0	27	5	4	1		2	2	2	1	2	2							3	2		3	2		3	2		3	2		1
2	146		118229538611	449460723	2023-01-27 11:41:59	2023-01-27 11:51:08	133.41.74.162	1	5	1	1	0	5	1	5		0	2	0			4	1		1	2	2	1	1	1	1	1		1	1		1	1		1	1		2	1		2	1		1
2	147		118229543104	449460723	2023-01-27 11:52:17	2023-01-27 11:55:47	133.41.74.162	1	6	1	1	0	5	1	5		0	1	0	27	5	4	1		2	2	2	1	1	1	2	1					2	1		2	1		2	1		2	1		2
2	148		118229544634	449460723	2023-01-27 11:55:59	2023-01-27 11:57:47	133.41.74.162	1	5	1	1	0	5	1	5		0	1	0	29	5	4	1		2	2	2	1	2	2							3	2		3	2		3	2		3	2		2
2	149		118229545693	449460723	2023-01-27 11:58:20	2023-01-27 12:00:39	133.41.74.162	1	5	1	1	0	5	1	2		1	7	1	23	4	4	1		1	2	2	1	1	1	3	2		2	1		3	2		2	1		3	2		2	1		2
2	150		118229546805	449460723	2023-01-27 12:00:58	2023-01-27 12:03:57	133.41.74.162	1	4	1	2	1	5	1	5		0	1	0	24	4	4	1		1	2	2	1	1	1	3	2					3	2		3	2		3	2		3	2		1
2	151		118229549617	449460723	2023-01-27 12:04:31	2023-01-27 12:09:28	133.41.74.162	1	5	1	2	1	5	1	5		0	1	0	36	6	4	1		1	2	2	1	1	1	2	1		2	1		2	1		2	1		2	1		2	1		1
2	152		118229553089	449460723	2023-01-27 12:10:09	2023-01-27 12:18:48	133.41.74.162	1	5	1	1	0	5	1	5		0	2	0	27	5	4	1		2	2	2	2									3	2		3	2		3	2		3	2		2
2	153		118229558093	449460723	2023-01-27 12:19:56	2023-01-27 12:22:56	133.41.74.162	1	4	1	2	1	5	1	1		1	7	1	1	1	4	1		2	2	2	3									3	2		3	2		3	2		3	2		3
2	154		118229559826	449460723	2023-01-27 12:23:18	2023-01-27 12:27:00	133.41.74.162	1	3	0	2	1	4	0	1		1	7	1	38	6	4	1		2	2	2	1	1	1	2	1					3	2		3	2		2	1		3	2		1
2	155		118229561869	449460723	2023-01-27 12:27:21	2023-01-27 12:33:07	133.41.74.162	1	5	1	2	1	5	1	2		1	6	0	14	3	4	1		1	2	2	1	1	1	3	2					3	2		3	2		3	2		3	2		2
2	156		118231350474	449460723	2023-01-30 09:48:39	2023-01-30 09:53:41	133.41.74.162	1	5	1	1	0	5	1	1		1	7	1	13	3	4	1		2	2	2	1	1	1	2	1		2	1		2	1		2	1		2	1		2	1		1
2	157		118231351703	449460723	2023-01-30 09:54:05	2023-01-30 10:00:36	133.41.74.162	1	4	1	1	0	5	1	4		0	6	0	11	3	4	1		2	2	2	2									2	1		2	1		2	1		2	1		1
2	158		118231354227	449460723	2023-01-30 10:00:49	2023-01-30 10:03:57	133.41.74.162	1	5	1	1	0	5	1	4		0	6	0	33	6	4	1		2	2	2	1	2	2							2	1		2	1		3	2		3	2		2
2	159		118231355466	449460723	2023-01-30 10:04:09	2023-01-30 10:06:58	133.41.74.162	1	5	1	1	0	5	1	5		0	1	0	13	3	4	1		2	2	2	1	1	1	2	1		2	1		2	1		2	1		2	1		2	1		1
2	160		118231356777	449460723	2023-01-30 10:07:43	2023-01-30 10:10:54	133.41.74.162	1	4	1	2	1	4	0	3		0	4	0	20	2	4	1		2	2	2	2									3	2		3	2		3	2		3	2		1
2	161		118231358064	449460723	2023-01-30 10:11:11	2023-01-30 10:17:45	133.41.74.162	1	4	1	1	0	5	1	2		1	6	0	3	1	4	1		2	2	2	1	1	1	2	1		2	1		2	1		2	1		2	1		2	1		1
2	162		118231360629	449460723	2023-01-30 10:17:59	2023-01-30 10:22:51	133.41.74.162	1	5	1	1	0	5	1	5		0	2	0	40	7	4	1		2	2	2	1	1	1	3	2		3	2		3	2		3	2		3	2		3	2		1
2	163		118231362414	449460723	2023-01-30 10:23:04	2023-01-30 10:27:08	133.41.74.162	1	5	1	2	1	5	1	5		0	1	0	20	2	4	1		1	2	2	1	2	2							3	2		3	2		3	2		3	2		1
2	164		118231364126	449460723	2023-01-30 10:27:22	2023-01-30 10:29:36	133.41.74.162	1	5	1	1	0	5	1	4		0	6	0			4	1		2	2	2	2									3	2		3	2		3	2		3	2		1
2	165		118231365046	449460723	2023-01-30 10:29:49	2023-01-30 10:34:23	133.41.74.162	1	3	0	2	1	5	1	2		1	6	0	34	6	4	1		1	2	2	1	1	1	2	1		2	1		2	1		2	1		3	2		3	2		1
2	166		118231366896	449460723	2023-01-30 10:34:38	2023-01-30 10:39:27	133.41.74.162	1	3	0	2	1	3	0	2		1	6	0	36	6	4	1		2	2	2	1	2	2							3	2		3	2		3	2		3	2		1
2	167		118231368762	449460723	2023-01-30 10:39:41	2023-01-30 10:43:12	133.41.74.162	1	6	1	1	0	5	1	5		0	2	0	1	1	4	1		2	2	2	1	1	1	2	1		2	1		3	2		3	2		3	2		3	2		1
2	168		118231370328	449460723	2023-01-30 10:43:43	2023-01-30 10:47:46	133.41.74.162	1	3	0	1	0	3	0	5		0	2	0	20	2	4	1		2	2	2	1	1	1	2	1		2	1		2	1		2	1		2	1		2	1		2
2	169		118231371923	449460723	2023-01-30 10:47:57	2023-01-30 10:54:14	133.41.74.162	1	6	1	1	0	5	1	5		0	2	0	22	4	4	1		1	2	2	1	1	1	2	1		3	2		2	1		2	1		3	2		3	2		1
2	170		118231374235	449460723	2023-01-30 10:54:27	2023-01-30 11:01:58	133.41.74.162	1	5	1	1	0	5	1	2		1	7	1	20	2	4	1		1	2	2	1	1	1	3	2					2	1		2	1		3	2		3	2		1
2	171		118231377219	449460723	2023-01-30 11:02:14	2023-01-30 11:07:18	133.41.74.162	1	3	0	1	0	4	0	5		0	1	0	28	5	4	1		2	2	2	1	1	1	2	1		2	1		2	1		2	1		2	1		2	1		1
2	172		118231379219	449460723	2023-01-30 11:07:29	2023-01-30 11:10:20	133.41.74.162	1	6	1	1	0	5	1	5		0	2	0	27	5	4	1		2	2	2	1	1	1	2	1		2	1		2	1		2	1		2	1		2	1		4
2	173		118231380365	449460723	2023-01-30 11:10:29	2023-01-30 11:16:24	133.41.74.162	1	5	1	2	1	5	1	4		0	6	0	35	6	4	1		2	2	2	1	1	1	2	1		2	1		2	1		2	1		2	1		2	1		1
2	174		118231382564	449460723	2023-01-30 11:16:32	2023-01-30 11:22:38	133.41.74.162	1	3	0	2	1	4	0	2		1	6	0	32	6	4	1		1	2	2	1	1	1	3	2		3	2		3	2		3	2		3	2		3	2		1
2	175		118231384907	449460723	2023-01-30 11:22:52	2023-01-30 11:24:46	133.41.74.162	1	5	1	1	0	5	1	5		0	2	0	26	5	4	1		2	2	2	2									2	1		2	1		2	1		2	1		2
2	176		118231385704	449460723	2023-01-30 11:24:59	2023-01-30 11:27:42	133.41.74.162	1	4	1	1	0	5	1	5		0	1	0	28	5	4	1		1	2	2	1	2	2							3	2		3	2		3	2		3	2		2
2	177		118231386781	449460723	2023-01-30 11:27:51	2023-01-30 11:30:07	133.41.74.162	1	6	1	1	0	5	1	4		0	6	0	13	3	4	1		2	2	2	1	2	2							1	1		1	1		2	1		2	1		2
2	178		118231387717	449460723	2023-01-30 11:30:15	2023-01-30 11:35:16	133.41.74.162	1	6	1	1	0	5	1	5		0	1	0	27	5	4	1		2	2	2	2									3	2		3	2		3	2		3	2		2
2	179		118231389679	449460723	2023-01-30 11:35:29	2023-01-30 11:38:01	133.41.74.162	1	5	1	2	1	5	1	5		0	1	0	12	3	4	1		2	2	2	2									1	1		1	1		2	1		2	1		1
2	180		118231390761	449460723	2023-01-30 11:38:13	2023-01-30 11:41:51	133.41.74.162	1	6	1	1	0	5	1	5		0	1	0	46	7	4	1		2	2	2	1	1	1	2	1		2	1		2	1		2	1		2	1		2	1		1
2	181		118231392165	449460723	2023-01-30 11:42:13	2023-01-30 11:44:18	133.41.74.162	1	5	1	1	0	5	1	5		0	1	0	34	6	4	1		2	2	2	1	2	2							2	1		2	1		2	1		2	1		2
2	182		118231393015	449460723	2023-01-30 11:44:34	2023-01-30 11:47:21	133.41.74.162	1	5	1	1	0	5	1	5		0	1	0	36	6	4	1		2	2	2	1	2	2							3	2		3	2		3	2		3	2		2
2	183		118231394126	449460723	2023-01-30 11:47:37	2023-01-30 11:50:51	133.41.74.162	1	3	0	2	1	4	0	5		0	1	0	27	5	4	1		2	2	2	1	2	2							3	2		3	2		3	2		3	2		1
2	184		118231395429	449460723	2023-01-30 11:51:09	2023-01-30 11:54:09	133.41.74.162	1	5	1	1	0	5	1	2		1	6	0	18	4	4	1		2	2	2	1	1	1	3	2		3	2		3	2		3	2		3	2		3	2		1
2	185		118231396603	449460723	2023-01-30 11:54:33	2023-01-30 11:58:45	133.41.74.162	1	4	1	2	1	5	1	2		1	6	0	36	6	4	1		2	2	2	1	1	1	2	1		2	1		2	1		2	1		2	1		2	1		1
2	187		118231400126	449460723	2023-01-30 12:04:12	2023-01-30 12:08:25	133.41.74.162	1	5	1	1	0	5	1	5		0	2	0	46	7	4	1		2	2	2	1	1	1	2	1		2	1		3	2		3	2		2	1		2	1
2	188		118231402006	449460723	2023-01-30 12:08:41	2023-01-30 12:11:11	133.41.74.162	1	5	1	1	0	5	1	5		0	2	0	13	3	4	1		2	2	2	1	1	1	2	1		2	1		3	2		3	2		3	2		3	2		1
2	189		118231403187	449460723	2023-01-30 12:11:24	2023-01-30 12:13:36	133.41.74.162	1	5	1	2	1	5	1	5		0	1	0	43	7	4	1		2	2	2	1	1	1	3	2		3	2		3	2		3	2		3	2		3	2		2
2	190		118231404574	449460723	2023-01-30 12:14:21	2023-01-30 12:19:54	133.41.74.162	1	4	1	2	1	5	1	5		0	1	0	12	3	4	1		1	2	2	1	2	2							3	2		3	2		3	2		3	2		1
2	191		118231407392	449460723	2023-01-30 12:20:27	2023-01-30 12:23:04	133.41.74.162	1	2	0	2	1	2	0	2		1	7	1	11	3	4	1		2	2	2	2									1	1		1	1		1	1		1	1		1
2	192		118231408653	449460723	2023-01-30 12:23:31	2023-01-30 12:26:18	133.41.74.162	1	5	1	1	0	5	1	5		0	1	0	8	2	4	1		2	2	2	1	1	1	2	1		2	1		1	1		2	1		2	1		2	1		1
2	193		118231409985	449460723	2023-01-30 12:26:37	2023-01-30 12:29:17	133.41.74.162	1	5	1	1	0	5	1	5		0	2	0	15	2	4	1		2	2	2	1	2	2							2	1		2	1		2	1		2	1		1
2	194		118231411555	449460723	2023-01-30 12:30:17	2023-01-30 12:32:33	133.41.74.162	1	6	1	1	0	5	1	4		0	5	0	12	3	4	1		2	2	2	1	2	2							2	1		2	1		2	1		2	1		2
2	195		118231412689	449460723	2023-01-30 12:32:51	2023-01-30 12:35:56	133.41.74.162	1	2	0	2	1	2	0	1		1	7	1	14	3	4	1		1	2	2	2									2	1		2	1		2	1		2	1		1
2	196		118231414089	449460723	2023-01-30 12:36:11	2023-01-30 12:45:36	133.41.74.162	1	6	1	1	0	5	1	5		0	2	0	40	7	4	1		1	2	2	1	1	1	2	1		2	1		2	1		2	1		2	1		2	1		1
2	197		118231418285	449460723	2023-01-30 12:45:51	2023-01-30 12:50:02	133.41.74.162	1	5	1	2	1	5	1	4		0	6	0	14	3	4	1		1	2	2	1	2	2							2	1		2	1		2	1		2	1		1
2	198		118231420236	449460723	2023-01-30 12:50:18	2023-01-30 12:54:48	133.41.74.162	1	5	1	1	0	5	1	2		1	6	0	24	4	4	1		1	2		2									4	2		4	2		2	1		2	1		1
2	199		118231423289	449460723	2023-01-30 12:57:18	2023-01-30 12:59:24	133.41.74.162	1	4	1	2	1	5	1	5		0	1	0	6	1	4	1		2	2	2	1	1	1	2	1					2	1		2	1		2	1		2	1		1
2	200		118231424356	449460723	2023-01-30 12:59:45	2023-01-30 13:03:13	133.41.74.162	1	3	0	2	1	4	0	5		0	2	0	22	4	4	1		2	2	2	1	2	2							3	2		3	2		3	2		3	2		1
2	201		118231426974	449460723	2023-01-30 13:05:01	2023-01-30 13:08:11	133.41.74.162	1	5	1	1	0	5	1	5		0	2	0	23	4	4	1		2	2	2	1	1	1	2	1		2	1		2	1		2	1		2	1		2	1		3
2	202		118231428664	449460723	2023-01-30 13:08:22	2023-01-30 13:10:55	133.41.74.162	1	6	1	1	0	5	1	5		0	1	0	22	4	4	1		2	2	2	2									2	1		3	2		3	2		3	2		2
2	203		118231429946	449460723	2023-01-30 13:11:07	2023-01-30 13:17:13	133.41.74.162	1	2	0	1	0	3	0	5		0	2	0	27	5	4	1		2	2	2	1	1	1	3	2		3	2		3	2		3	2		3	2		3	2		1
2	204		118231433291	449460723	2023-01-30 13:18:16	2023-01-30 13:21:49	133.41.74.162	1	3	0	1	0	4	0	5		0	1	0	23	4	4	1		2	2	2	2
2	205		118231434990	449460723	2023-01-30 13:22:07	2023-01-30 13:28:14	133.41.74.162	1	5	1	1	0	5	1	5		0	2	0	30	5	4	1		1	2	2	1	1	1	1	1		1	1		1	1		1	1		2	1		2	1		1
2	206		118231437880	449460723	2023-01-30 13:28:23	2023-01-30 13:32:23	133.41.74.162	1	6	1	1	0	5	1	5		0	1	0	27	5	4	1		1	2	2	2									4	2	処方していない							3	2		2
2	207		118231440012	449460723	2023-01-30 13:33:08	2023-01-30 13:35:55	133.41.74.162	1	6	1	1	0	5	1	5		0	1	0	34	6	4	1		2	2	2	1	2	2							2	1		2	1		3	2		3	2		2
2	208		118231441190	449460723	2023-01-30 13:36:08	2023-01-30 13:47:13	133.41.74.162	1	6	1	2	1	5	1	5		0	2	0	44	7	4	1		1	2	2	1	1	1	1	1		1	1		1	1		1	1		1	1		1	1		1
2	209		118231445758	449460723	2023-01-30 13:47:29	2023-01-30 13:50:12	133.41.74.162	1	4	1	2	1	3	0	4		0	5	0	34	6	4	1		2	2	2	2															2	1		2	1
2	210		118231447002	449460723	2023-01-30 13:50:30	2023-01-30 13:53:32	133.41.74.162	1	5	1	1	0	5	1	2		1	6	0	35	6	4	1		2	2	2	1	1	1	3	2					2	1		2	1		3	2		3	2		1
2	211		118231448320	449460723	2023-01-30 13:53:43	2023-01-30 13:58:22	133.41.74.162	1	6	1	1	0	5	1	4		0	5	0	15	2	4	1		2	2	2	1	1	1	3	2					3	2		3	2		3	2		3	2		2
2	212		118231450238	449460723	2023-01-30 13:58:48	2023-01-30 14:02:12	133.41.74.162	1	6	1	1	0	5	1	4		0	5	0	15	2	4	1		2	2	2	1	1	1	2	1		2	1		2	1		2	1		2	1		2	1		2
2	213		118231451592	449460723	2023-01-30 14:02:28	2023-01-30 14:06:39	133.41.74.162	1	2	0	2	1	2	0	1		1	6	0	13	3	4	1		1	2	2	2									2	1		2	1		2	1		2	1		1
2	214	1	118231453377	449460723	2023-01-30 14:06:50	2023-01-30 14:10:00	133.41.74.162	1	2	0	2	1	3	0	1		1			10	2	4	1		2	2	2	2									2	1		2	1		2	1		2	1		1
2	215		118231454764	449460723	2023-01-30 14:10:38	2023-01-30 14:15:14	133.41.74.162	1	6	1	1	0	5	1	5		0	1	0	15	2	4	1		2	2	2	1	2	2							2	1		2	1		3	2		3	2		2
2	216		118231456663	449460723	2023-01-30 14:15:28	2023-01-30 14:18:30	133.41.74.162	1	2	0	2	1	2	0	5		0	2	0	12	3	4	1		2	2	2	2									3	2		3	2		3	2		3	2		1
2	217		118231457993	449460723	2023-01-30 14:19:02	2023-01-30 14:24:58	133.41.74.162	1	6	1	1	0	5	1	5		0	1	0	9	2	4	1		1	2	2	1	1	1	2	1		2	1
2	218		118231460279	449460723	2023-01-30 14:25:22	2023-01-30 14:29:51	133.41.74.162	1	4	1	2	1	5	1	5		0	2	0	41	7	4	1		2	2	2	1	1	1	2	1		2	1		2	1		2	1		2	1		2	1		1
2	219		118231462064	449460723	2023-01-30 14:30:04	2023-01-30 14:34:20	133.41.74.162	1	5	1	1	0	5	1	5		0	1	0	22	4	4	1		2	2	2	1	1	1	2	1		2	1		3	2		2	1		3	2		3	2		1
2	220		118231463778	449460723	2023-01-30 14:34:33	2023-01-30 14:39:13	133.41.74.162	1	3	0	1	0	3	0	2		1	6	0	16	4	4	1		2	2	2	2									2	1		2	1		2	1		2	1		1
2	221		118231465434	449460723	2023-01-30 14:39:23	2023-01-30 14:42:10	133.41.74.162	1	5	1	1	0	5	1	5		0	2	0	28	5	4	1		2	2	2	1	1	1	3	2		2	1		3	2		3	2		2	1		2	1		1
2	222		118231466605	449460723	2023-01-30 14:42:22	2023-01-30 14:45:29	133.41.74.162	1	3	0	2	1	4	0	2		1	6	0	38	6	4	1		1	2	2	1	2	2							2	1		2	1		2	1		2	1		1
2	223		118231467794	449460723	2023-01-30 14:45:48	2023-01-30 14:51:28	133.41.74.162	1	4	1	1	0	5	1	2		1	6	0	40	7	4	1		1	2	2	1	1	1	2	1		2	1		2	1		2	1		3	2		3	2		1
2	224		118231470150	449460723	2023-01-30 14:51:43	2023-01-30 14:56:43	133.41.74.162	1	5	1	1	0	5	1	5		0	1	0	9	2	4	1		2	2	2	2									2	1		2	1		3	2		3	2		2
2	225		118231471897	449460723	2023-01-30 14:56:53	2023-01-30 14:59:29	133.41.74.162	1	3	0	1	0	3	0	4		0	7	1	9	2	4	1		2	2	2	1	1	1	2	1		2	1		2	1		2	1		2	1		2	1		1
2	226		118231472965	449460723	2023-01-30 14:59:53	2023-01-30 15:05:13	133.41.74.162	1	6	1	1	0	5	1	5		0	1	0	34	6	4	1		2	2	2	1	1	1	1	1		2	1		2	1		2	1		3	2		3	2		2
2	227		118231475017	449460723	2023-01-30 15:05:27	2023-01-30 15:08:59	133.41.74.162	1	5	1	1	0	5	1	1		1	7	1	11	3	4	1		2	2	2	1	1	1	2	1		2	1		2	1		2	1		2	1		2	1		2
2	228		118231476551	449460723	2023-01-30 15:09:30	2023-01-30 15:14:19	133.41.74.162	1	2	0	2	1	2	0	2		1	6	0	42	7	4	1		2	2	2	2									1	1		1	1		1	1		1	1		2
2	229		118231478482	449460723	2023-01-30 15:14:33	2023-01-30 15:19:36	133.41.74.162	1	5	1	1	0	5	1	2		1	6	0	37	6	4	1		1	2	2	1	1	1	2	1		2	1		2	1		2	1		2	1		2	1		1
2	230		118231480937	449460723	2023-01-30 15:19:47	2023-01-30 15:24:02	133.41.74.162	1	2	0	1	0	3	0	2		1	6	0	18	4	4	1		2	2	2	1	1	1	2	1					2	1		2	1		2	1		2	1		1
2	231		118231482094	449460723	2023-01-30 15:24:14	2023-01-30 15:27:00	133.41.74.162	1	5	1	1	0	5	1	4		0	6	0	11	3	4	1		2	2	2	1	1	1	2	1		2	1		2	1		2	1		3	2		3	2		1
2	232		118231483204	449460723	2023-01-30 15:27:10	2023-01-30 15:31:26	133.41.74.162	1	5	1	2	1	5	1	5		0	1	0	29	5	4	1		2	2	2	1	2	2							3	2		3	2		3	2		3	2		4
2	233		118231484933	449460723	2023-01-30 15:31:37	2023-01-30 15:36:07	133.41.74.162	1	5	1	1	0	5	1	5		0	1	0	13	3	4	1		2	2	2	1	2	2							2	1		2	1		2	1		2	1		1
2	234		118231486828	449460723	2023-01-30 15:36:19	2023-01-30 15:39:05	133.41.74.162	1	3	0	2	1	3	0	5		0	2	0	34	6	4	1			2	2	2									3	2		3	2		3	2		3	2		1
2	235		118231487963	449460723	2023-01-30 15:39:17	2023-01-30 15:43:23	133.41.74.162	1	4	1	2	1	5	1	2		1	6	0	44	7	4	1		2	2	2	2									3	2		2	1		3	2		3	2		2
2	236		118231489552	449460723	2023-01-30 15:43:40	2023-01-30 15:47:27	133.41.74.162	1	3	0	2	1	5	1	2	JCHOグループ	1	6	0	1	1	4	1		2	2	2	2									3	2		3	2		3	2		3	2		1
2	237		118232360568	449460723	2023-01-31 12:07:29	2023-01-31 12:13:34	133.41.74.162	1	2	0	1	0	2	0	2		1	3	0			4	1		2	2	2	1	1	1	2	1		2	1		1	1		1	1		1	1		1	1		1
2	238		118232363543	449460723	2023-01-31 12:13:49	2023-01-31 12:18:36	133.41.74.162	1	6	1	1	0	5	1	4		0	5	0	12	3	4	1		1	2	2	2									2	1		2	1		2	1		2	1		1
2	239		118232365851	449460723	2023-01-31 12:18:48	2023-01-31 12:22:13	133.41.74.162	1	4	1	1	0	5	1	4		0	5	0	12	3	4	1		2	2	2	1	2	2							2	1		2	1		2	1		2	1		2
2	240	1	118232367445	449460723	2023-01-31 12:22:28	2023-01-31 12:25:28	133.41.74.162	1	1	0	1	0	1	0				7	1	23	4	4	1		2	2	2	2									2	1		2	1		2	1		2	1		2
2	241		118232368969	449460723	2023-01-31 12:25:41	2023-01-31 12:28:50	133.41.74.162	1	5	1	2	1	5	1	4		0	6	0	23	4	4	1		2	2	2	1	2	2							3	2		3	2		3	2		3	2		2
2	242		118232370511	449460723	2023-01-31 12:29:10	2023-01-31 12:34:17	133.41.74.162	1	4	1	2	1	5	1	4		0	6	0	1	1	4	1		2	2	2	1	1	1	4	2	希望の中絶は基本行っていないため、滅多にない				3	2		3	2		3	2		3	2		3
2	243		118232372859	449460723	2023-01-31 12:34:26	2023-01-31 12:45:05	133.41.74.162	1	2	0	2	1	2	0	3		0	6	0	27	5	4	1		2	2	2	2									4	2		4	2		3	2		3	2		2
2	244		118232435230	449460723	2023-01-31 15:03:03	2023-01-31 15:06:32	133.41.74.162	1	4	1	1	0	5	1	5		0	1	0	9	2	4	1		2	2	2	1	1	1	1	1		1	1		1	1		1	1		3	2		3	2		2
2	245		118232436729	449460723	2023-01-31 15:06:58	2023-01-31 15:09:27	133.41.74.162	1	5	1	1	0	5	1	4		0	1	0	11	3	4	1		2	2	2	1	2	2							3	2		3	2		3	2		3	2		1
2	246		118232438464	449460723	2023-01-31 15:09:49	2023-01-31 15:13:52	133.41.74.162	1	4	1	1	0	5	1	2		1	6	0	22	4	4	1		2	2	2	1	1	1	3	2		3	2		3	2		3	2		3	2		3	2		1
2	247		118232440126	449460723	2023-01-31 15:14:04	2023-01-31 15:19:34	133.41.74.162	1	6	1	1	0	5	1	5		0	1	0	23	4	4	1		2	2	2	2									3	2		3	2		3	2		3	2		2
2	248		118232443020	449460723	2023-01-31 15:19:44	2023-01-31 15:25:56	133.41.74.162	1	4	1	2	1	5	1	5		0	1	0			4	1		1	2	2	2									2	1		2	1		2	1		2	1		1
2	249		118232445984	449460723	2023-01-31 15:26:19	2023-01-31 15:30:29	133.41.74.162	1	5	1	2	1	5	1	1		1	7	1			4	1		2	2	2	1	1	1	2	1		2	1		2	1		2	1		2	1		2	1		1
2	250		118232448051	449460723	2023-01-31 15:30:38	2023-01-31 15:33:35	133.41.74.162	1	1	0	2	1	1	0	2		1	7	1	23	4	4	1		2	2	2	2									1	1		1	1		4	2	経験未	4	2	経験未	1
2	251		118232449973	449460723	2023-01-31 15:33:45	2023-01-31 15:40:34	133.41.74.162	1	4	1	1	0	5	1	2		1	6	0	29	5	4	1		2	2	2	1	1	1	2	1		2	1		2	1		2	1		3	2		3	2		1
2	252		118232454552	449460723	2023-01-31 15:40:47	2023-01-31 15:44:44	133.41.74.162	1	3	0	2	1	4	0	4		0	4	0	13	3	4	1		2	2	2	2									3	2		3	2		3	2		3	2		2
2	253		118232456569	449460723	2023-01-31 15:44:54	2023-01-31 15:49:28	133.41.74.162	1	4	1	1	0	4	0	5		0	1	0	13	3	4	1		2	2	2	2									3	2		3	2		3	2		3	2		1
2	254		118232460124	449460723	2023-01-31 15:49:39	2023-01-31 15:51:48	133.41.74.162	1	3	0	1	0	4	0	1		1	6	0	13	3	4	1		2	2	2	2									2	1		2	1		3	2		3	2		2
2	255		118232464144	449460723	2023-01-31 15:51:57	2023-01-31 15:54:37	133.41.74.162	1	5	1	2	1	5	1	5		0	1	0			4	1		2	2	2	1	1	1	3	2					3	2		3	2		3	2		3	2		1
2	256		118232465636	449460723	2023-01-31 15:54:54	2023-01-31 15:57:56	133.41.74.162	1	5	1	1	0	5	1	5		0	2	0	26	5	4	1		2	2	2	1	1	1	2	1					3	2		3	2		3	2		3	2		1
2	257		118232467105	449460723	2023-01-31 15:58:12	2023-01-31 16:03:24	133.41.74.162	1	5	1	1	0	5	1	5		0	2	0	40	7	4	1		1	2	2	1	1	1	2	1		2	1		2	1		2	1		2	1		2	1		1
2	258		118232469545	449460723	2023-01-31 16:03:41	2023-01-31 16:06:22	133.41.74.162	1	5	1	2	1	5	1	2		1	5	0	29	5	4	1		2	2	2	2									3	2		3	2		3	2		3	2		2
2	259		118232470978	449460723	2023-01-31 16:06:30	2023-01-31 16:08:59	133.41.74.162	1	4	1	2	1	5	1	5		0	1	0	27	5	4	1		2	2	2	1	2	2							2	1		2	1		3	2		2	1		2
2	260		118232472100	449460723	2023-01-31 16:09:10	2023-01-31 16:12:34	133.41.74.162	1	4	1	1	0	5	1	5		0	1	0			4	1		2	2	2	1	1	1	3	2		3	2		3	2		3	2		3	2		3	2		2
2	261		118232473789	449460723	2023-01-31 16:12:52	2023-01-31 16:16:16	133.41.74.162	1	2	0	2	1	2	0	2		1	6	0	17	4	4	1		2	2	2	1	1	1	2	1		3	2		2	1		2	1		3	2		3	2		2
2	262		118232475538	449460723	2023-01-31 16:16:31	2023-01-31 16:19:09	133.41.74.162	1	2	0	1	0	2	0	2		1	6	0	10	2	4	1		2	2	2	2									4	2	症例なし	4	2	症例なし	3	2		2	1		1
2	263		118232476861	449460723	2023-01-31 16:19:19	2023-01-31 16:21:21	133.41.74.162	1	5	1	1	0	5	1	5		0	1	0	13	3	4	1		2	2	2	1	1	1	3	2		3	2		3	2		3	2		3	2		3	2		2
2	264		118232477960	449460723	2023-01-31 16:21:34	2023-01-31 16:24:13	133.41.74.162	1	5	1	1	0	5	1	5		0	1	0	22	4	4	1		2	2	2	1	1	1	2	1		2	1		1	1		1	1		2	1		2	1
2	265		118232479477	449460723	2023-01-31 16:24:23	2023-01-31 16:27:21	133.41.74.162	1	5	1	1	0	5	1	5		0	1	0	28	5	4	1		1	2	2	1	2	2							2	1		2	1		3	2		3	2		1
2	266		118232481052	449460723	2023-01-31 16:27:32	2023-01-31 16:30:25	133.41.74.162	1	3	0	2	1	4	0	2		1	6	0	23	4	4	1		2	2	2	2									1	1		1	1		2	1		2	1		1
2	267		118232482603	449460723	2023-01-31 16:30:37	2023-01-31 16:32:48	133.41.74.162	1	5	1	1	0	5	1	4		0	5	0			4	1		2	2	2	1	1	1	3	2		3	2		3	2		3	2		3	2		3	2		1
2	268		118232483788	449460723	2023-01-31 16:33:12	2023-01-31 16:35:08	133.41.74.162	1	6	1	1	0	5	1	5		0	1	0	12	3	4	1		2	2	2	2																					2
2	269		118232484917	449460723	2023-01-31 16:35:24	2023-01-31 16:50:08	133.41.74.162	1	6	1	1	0	5	1	5		0	1	0	23	4	4	1		1	2	2	2									4	2	緊急避妊薬投下せず、他医への紹介	4	2	緊急避妊薬投下せず、他医への紹介	3	2		3	2		1
2	270		118232492921	449460723	2023-01-31 16:50:21	2023-01-31 16:54:46	133.41.74.162	1	6	1	1	0	5	1	5		0	1	0	21	4	4	1		1	2	2	1	2	2							1	1		1	1		3	2		2	1		1
2	271		118232495231	449460723	2023-01-31 16:54:57	2023-01-31 16:58:09	133.41.74.162	1	4	1	1	0	5	1	2		1	7	1	32	6	4	1		2	2	2	1	1	1	2	1		2	1		2	1		2	1		2	1		2	1		1
2	272		118232496980	449460723	2023-01-31 16:58:26	2023-01-31 17:02:42	133.41.74.162	1	4	1	2	1	5	1	4		0	4	0	20	2	4	1		2	2	1	2									1	1		2	1		2	1		2	1		1
2	273		118232499271	449460723	2023-01-31 17:02:51	2023-01-31 17:06:27	133.41.74.162	1	6	1	1	0	5	1	5		0	2	0	28	5	4	1		2			1	1	1	1	1		1	1		1	1		1	1		1	1		1	1		1
2	274		118232501433	449460723	2023-01-31 17:06:37	2023-01-31 17:10:06	133.41.74.162	1	4	1	2	1	5	1	4		0	5	0	28	5	4	1		2	2	2	1	1	1	4	2		4	2		3	2		3	2		3	2		3	2		1
2	275		118232503534	449460723	2023-01-31 17:10:20	2023-01-31 17:14:28	133.41.74.162	1	6	1	1	0	5	1	2		1	6	0	38	6	4	1		2	2	2	1	1	1	2	1		2	1		3	2		3	2		3	2		3	2		1
2	276		118232505919	449460723	2023-01-31 17:14:46	2023-01-31 17:17:07	133.41.74.162	1	5	1	1	0	5	1	5		0	2	0	24	4	4	1		2	2	2	1	2	2							1	1		1	1		1	1		1	1		2
2	277		118232507462	449460723	2023-01-31 17:17:24	2023-01-31 17:28:11	133.41.74.162	1	4	1	1	0	5	1	5		0	2	0	10	2	4	1		2	2	2	1	1	1	2	1					2	1		2	1		3	2		3	2		1
2	278		118232513990	449460723	2023-01-31 17:28:21	2023-01-31 17:31:59	133.41.74.162	1	5	1	1	0	5	1	5		0	2	0	31	6	4	1		2	2	2	1	1	1	2	1					3	2		3	2		3	2		3	2		1
2	279		118232516086	449460723	2023-01-31 17:32:16	2023-01-31 17:37:58	133.41.74.162	1	5	1	1	0	5	1	2		1	6	0	4	1	4	1		1	2	2	1	2	2							1	1		1	1		1	1		1	1		1
2	280		118232519387	449460723	2023-01-31 17:38:08	2023-01-31 17:43:16	133.41.74.162	1	5	1	2	1	5	1	4		0	6	0	32	6	4	1		1	2	2	1	1	1	1	1		1	1		2	1		2	1		2	1		2	1		1
2	281		118232522395	449460723	2023-01-31 17:43:25	2023-01-31 17:59:05	133.41.74.162	1	4	1	2	1	5	1	5		0	1	0	13	3	4	1		1	2	2	2									2	1		2	1		2	1		2	1		1
2	282		118234575124	449460723	2023-02-02 11:22:14	2023-02-02 11:25:40	133.41.74.162	1	6	1	1	0	5	1	5		0	1	0	13	3	4	1		2	2	2	1	2	2							2	1		2	1		3	2		2	1		2
2	283		118234576886	449460723	2023-02-02 11:25:54	2023-02-02 11:33:10	133.41.74.162	1	5	1	2	1	5	1	5		0	1	0	40	7	4	1		1	2	2	2									3	2		3	2		3	2		3	2		1
2	284		118234580315	449460723	2023-02-02 11:33:35	2023-02-02 11:36:48	133.41.74.162	1	5	1	1	0	5	1	5		0	2	0	30	5	4	1		2	2	2	1	2	2							2	1		2	1		2	1		2	1		2
2	285		118234582111	449460723	2023-02-02 11:37:01	2023-02-02 11:39:21	133.41.74.162	1	6	1	1	0	5	1	5		0	2	0	21	4	4	1		2	2	2	1	2	2							2	1		1	1		2	1		2	1		1
2	286		118234583450	449460723	2023-02-02 11:39:31	2023-02-02 11:41:49	133.41.74.162	1	3	0	1	0	4	0	5		0	2	0	10	2	4	1		2	2	2	1	1	1	2	1		2	1		2	1		2	1		3	2		3	2		1
2	287		118234584834	449460723	2023-02-02 11:42:12	2023-02-02 11:46:08	133.41.74.162	1	6	1	1	0	5	1	5		0	1	0	27	5	4	1		2	2	2	1	1	1	3	2		3	2		3	2		3	2		3	2		3	2		1
2	288		118234586972	449460723	2023-02-02 11:46:17	2023-02-02 11:50:39	133.41.74.162	1	4	1	1	0	5	1	3		0	6	0	38	6	4	1		2	2	2	1	2	2							2	1		2	1		3	2		3	2		1
2	289		118234589263	449460723	2023-02-02 11:50:51	2023-02-02 11:53:15	133.41.74.162	1	6	1	1	0	5	1	5		0	2	0	28	5	4	1		2	2	2	1	1	1	3	2					3	2		3	2		3	2		3	2		1
2	290		118234590590	449460723	2023-02-02 11:53:24	2023-02-02 11:57:25	133.41.74.162	1	4	1	2	1	5	1	4		0	5	0	33	6	4	1		2	2	2	1	1	1	2	1		2	1		2	1		2	1		3	2		3	2		1
2	291		118234592540	449460723	2023-02-02 11:57:38	2023-02-02 12:02:38	133.41.74.162	1	5	1	1	0	5	1	5		0	2	0	33	6	4	1		2	2	2	1	1	1	3	2		3	2		3	2		3	2		3	2		3	2		1
2	292		118234595141	449460723	2023-02-02 12:02:48	2023-02-02 12:06:46	133.41.74.162	1	5	1	1	0	5	1	5		0	1	0	3	1	4	1		1	2	2	1	1	1	2	1		2	1		2	1		2	1		2	1		2	1		1
2	293		118234597047	449460723	2023-02-02 12:07:02	2023-02-02 12:17:39	133.41.74.162	1	4	1	2	1	5	1	2		1	7	1	28	5	4	1		1	1	2	1	1	1	2	1		2	1		2	1		1	1		2	1		2	1		1
2	294		118234601843	449460723	2023-02-02 12:17:56	2023-02-02 12:21:29	133.41.74.162	1	6	1	1	0	5	1	5		0	2	0	40	7	4	1		2	2	2	2									3	2		3	2		3	2		3	2		2
2	295		118234603620	449460723	2023-02-02 12:21:54	2023-02-02 12:25:19	133.41.74.162	1	5	1	1	0	5	1	5		0	1	0	29	5	4	1		2	2	2	1	2	2							3	2		3	2		3	2		3	2		2
2	296		118234605217	449460723	2023-02-02 12:25:31	2023-02-02 12:28:42	133.41.74.162	1	5	1	1	0	5	1	5		0	1	0	43	7	4	1		2	2	2	2									2	1		2	1		2	1		2	1		2
2	297		118234606628	449460723	2023-02-02 12:28:53	2023-02-02 12:35:37	133.41.74.162	1	4	1	2	1	5	1	5		0	1	0	39	6	4	1		1	2	2	1	1	1	2	1		2	1		2	1		2	1		2	1		2	1		1
2	298		118234609601	449460723	2023-02-02 12:35:47	2023-02-02 12:43:32	133.41.74.162	1	5	1	2	1	5	1	5		0	2	0	30	5	4	1		2	2	2	1	1	1	2	1		2	1		2	1		2	1		2	1		2	1		1
2	299		118234655846	449460723	2023-02-02 14:39:55	2023-02-02 14:45:25	133.41.246.60	1	2	0	1	0	1	0	2		1	6	0	28	5	4	1		2	2	2	2									1	1		1	1		2	1		2	1		2
2	300		118234657424	449460723	2023-02-02 14:45:45	2023-02-02 14:52:19	133.41.246.60	1	3	0	1	0	4	0	2		1	6	0	24	4	4	1		2	2	2	1	1	1	2	1		2	1		2	1		2	1		3	2		3	2		1
2	301		118234660373	449460723	2023-02-02 14:54:14	2023-02-02 14:57:51	133.41.246.60	1	6	1	1	0	5	1	5		0	1	0	22	4	4	1		1	2	2	2									3	2		3	2		3	2		3	2		1
2	302		118234661535	449460723	2023-02-02 14:58:03	2023-02-02 15:00:07	133.41.246.60	1	6	1	1	0	5	1	5		0	1	0			4	1		2	2	2	2									2	1		2	1		3	2		3	2		3
2	303		118234663043	449460723	2023-02-02 15:00:19	2023-02-02 15:18:19	133.41.246.60	1	5	1	2	1	5	1	5		0	1	0	35	6	4	1		1	2	2	1	1	1	1	1		1	1		1	1		1	1		2	1		2	1		1
2	304		118234668694	449460723	2023-02-02 15:18:38	2023-02-02 15:25:51	133.41.246.60	1	5	1	1	0	5	1	5		0	2	0	39	6	4	1		2	2	2	1	1	1	2	1		2	1		1	1		1	1		2	1		2	1		1
2	305		118234671345	449460723	2023-02-02 15:26:08	2023-02-02 15:29:24	133.41.246.60	1	5	1	1	0	5	1	5		0	2	0	13	3	4	1		1	2	2	1	1	1	3	2		3	2		3	2		3	2		3	2		3	2		1
2	306		118234672660	449460723	2023-02-02 15:29:38	2023-02-02 15:33:42	133.41.246.60	1	5	1	1	0	5	1	5		0	1	0	13	3	4	1		2	2	2	1	2	2							2	1		2	1		2	1		2	1		2
2	307	1	118234675404	449460723	2023-02-02 15:33:54	2023-02-02 15:38:37	133.41.246.60	1			1	0	5	1	5		0	2	0	46	7	4	1		2	2	2	1	1	1	2	1		2	1		2	1		2	1		2	1		3	2		1
2	308		118234677520	449460723	2023-02-02 15:39:09	2023-02-02 15:41:51	133.41.246.60	1	4	1	2	1	5	1	5		0	1	0	10	2	4	1		2	2	2	1	1	1	2	1		2	1		2	1		2	1		2	1		2	1		2
2	309		118234678917	449460723	2023-02-02 15:42:01	2023-02-02 15:45:46	133.41.246.60	1	5	1	1	0	5	1	5		0	2	0	14	3	4	1		2	2	2	1	1	1	1	1		1	1		2	1		2	1		2	1		2	1		2
2	310		118234680318	449460723	2023-02-02 15:46:18	2023-02-02 15:49:54	133.41.246.60	1	5	1	1	0	5	1	5		0	1	0	13	3	4	1		2	2	2	1	1	1	1	1		1	1		1	1		1	1		2	1		2	1		1
2	311		118234681856	449460723	2023-02-02 15:50:07	2023-02-02 15:57:52	133.41.246.60	1	5	1	1	0	5	1	5		0	1	0	14	3	4	1		2	2	2	1	1	1	2	1					3	2		3	2		3	2		3	2		1
2	312		118234684883	449460723	2023-02-02 15:58:20	2023-02-02 16:02:19	133.41.246.60	1	3	0	1	0	5	1	4		0	4	0	14	3	4	1		2	2	2	1	1	1	2	1		2	1		2	1		2	1		3	2		3	2		1
2	313		118234686584	449460723	2023-02-02 16:02:33	2023-02-02 16:05:31	133.41.246.60	1	5	1	1	0	5	1	5		0	1	0			4	1		2	2	2	1	2	2							2	1		2	1		2	1		2	1		3
2	314		118234687719	449460723	2023-02-02 16:05:55	2023-02-02 16:15:38	133.41.246.60	1	4	1	2	1	5	1	2		1	7	1	40	7	4	1		2	2	2	2									1	1		1	1		1	1		1	1		1
2	315		118234691546	449460723	2023-02-02 16:15:49	2023-02-02 16:19:22	133.41.246.60	1	6	1	1	0	5	1	5		0	2	0	34	6	4	1		2	2	2	1	1	1	3	2					3	2		3	2		3	2		3	2		1
2	316		118234692894	449460723	2023-02-02 16:19:38	2023-02-02 16:24:43	133.41.246.60	1	6	1	1	0	5	1	5		0	1	0	33	6	4	1		2	2	2	1	1	1			＊欄外に「同意書→DVがあればそのように書いて、男性の同意はなくてもよいと言われていることを説明します。」との記入あり			＊欄外に「同意書→性暴力があればそのように書いて、男性の同意はなくてもよいと言われていることを説明します。」との記入あり	3	2		3	2		3	2		3	2		4
2	317		118234694953	449460723	2023-02-02 16:24:54	2023-02-02 16:28:59	133.41.246.60	1	6	1	1	0	5	1	5		0	1	0	13	3	4	1		2	2	2	1	1	1	3	2					3	2					3	2					1
2	318		118234696539	449460723	2023-02-02 16:29:08	2023-02-02 16:34:10	133.41.246.60	1	4	1	2	1	5	1	5		0	1	0	14	3	4	1		1	2	2	2									2	1		2	1		2	1		2	1		1
2	319		118234698782	449460723	2023-02-02 16:34:22	2023-02-02 16:51:29	133.41.246.60	1	4	1	2	1	5	1	5		0	1	0	14	3	4	1		2	2	2	2									2	1		2	1		2	1		2	1		1
2	320		118234705601	449460723	2023-02-02 16:51:41	2023-02-02 16:54:31	133.41.246.60	1	6	1	1	0	5	1	5		0	1	0	10	2	4	1		2	2	2	1	1	1	2	1		2	1		2	1		2	1		3	2		3	2		1
2	321		118234706830	449460723	2023-02-02 16:54:47	2023-02-02 17:00:26	133.41.246.60	1	5	1	1	0	5	1	5		0	1	0	8	2	4	1		1	2	2	1	1	1	2	1		2	1		3	2		2	1		3	2		3	2		1
2	322		118234709675	449460723	2023-02-02 17:00:38	2023-02-02 17:03:27	133.41.246.60	1	5	1	1	0	5	1	5		0	2	0	4	1	4	1		2	2	2	2									3	2		3	2		3	2		3	2		2
2	323		118234711659	449460723	2023-02-02 17:03:53	2023-02-02 17:08:36	133.41.246.60	1	3	0	1	0	5	1	5		0	2	0	11	3	4	1		2	2	2	1	1	1	2	1		2	1		2	1		2	1		2	1		2	1		1
2	324		118234714172	449460723	2023-02-02 17:08:46	2023-02-02 17:17:53	133.41.246.60	1	5	1	1	0	5	1	5		0	1	0	34	6	4	1		1	2	1	1	1	1	2	1		2	1		2	1		2	1		2	1		2	1		1
2	325		118234718555	449460723	2023-02-02 17:18:04	2023-02-02 17:20:29	133.41.246.60	1	6	1	1	0	5	1	5		0	1	0	17	4	4	1		2	2	2	1	1	1	3	2		3	2		3	2		3	2		3	2		3	2		2
2	326		118234719885	449460723	2023-02-02 17:20:46	2023-02-02 17:23:40	133.41.246.60	1	2	0	2	1	2	0	2		1	7	1	23	4	4	1		1	2	2	2									2	1		2	1		3	2		3	2		1
2	327		118234721322	449460723	2023-02-02 17:23:51	2023-02-02 17:26:59	133.41.246.60	1	5	1	1	0	5	1	5		0	1	0	28	5	4	1		2	2	2	1	2	2							4	2	使っていない	4	2	使っていない	3	2		3	2		2
2	328		118234722856	449460723	2023-02-02 17:27:12	2023-02-02 17:31:40	133.41.246.60	1	4	1	2	1	5	1	5		0	1	0	45	7	4	1		2	2	2	1	2	2							3	2		3	2		3	2		3	2		1
2	329		118234725494	449460723	2023-02-02 17:32:16	2023-02-02 17:35:05	133.41.246.60	1	4	1	1	0	5	1	5		0	1	0	42	7	4	1		2	2	2	1	1	1	2	1		2	1		2	1		2	1		2	1		2	1		1
2	330		118234727185	449460723	2023-02-02 17:35:40	2023-02-02 17:38:40	133.41.246.60	1	6	1	2	1	5	1	5	Obstetrics and gynecology clinic	0	1	0	27	5	4	1		2	2	2	1	1	1	2	1		2	1		2	1		2	1		3	2		3	2		1
2	331		118234728663	449460723	2023-02-02 17:38:54	2023-02-02 17:42:10	133.41.246.60	1	5	1	1	0	5	1	5		0	2	0	2	1	4	1		2	2	2	1	1	1	3	2					3	2		3	2		3	2		3	2		1
2	332		118234730448	449460723	2023-02-02 17:42:43	2023-02-02 17:48:16	133.41.246.60	1	2	0	2	1	3	0	1		1	7	1	13	3	4	1		1	2	2	2									2	1		2	1		2	1		2	1		1
2	333		118234733123	449460723	2023-02-02 17:48:27	2023-02-02 17:52:06	133.41.246.60	1	5	1	1	0	5	1	5		0	2	0	40	7	4	1		2	2	2	1	1	1	2	1		2	1		2	1		2	1		2	1		2	1		2
2	334		118234735068	449460723	2023-02-02 17:52:16	2023-02-02 17:55:13	133.41.246.60	1	4	1	2	1	5	1	5		0	1	0	39	6	4	1		2	2	2	2									1	1		1	1		2	1		2	1		1
2	335		118234736698	449460723	2023-02-02 17:55:24	2023-02-02 17:57:35	133.41.246.60	1	4	1	2	1	5	1	5		0	1	0	27	5	4	1		2	2	2	1	1	1	2	1		2	1		3	2		3	2		3	2		3	2		2
2	336		118235448127	449460723	2023-02-03 10:04:06	2023-02-03 10:11:16	133.41.247.185	1	6	1	2	1	5	1	5		0	1	0	28	5	4	1		2	2	2	2									3	2		3	2		3	2		3	2		1
2	337		118235450717	449460723	2023-02-03 10:11:31	2023-02-03 10:16:19	133.41.247.185	1	5	1	2	1	5	1	5		0	1	0	28	5	4	1		2	2	2	1	2	2							2	1		2	1		2	1		2	1		1
2	338		118235453110	449460723	2023-02-03 10:16:29	2023-02-03 10:19:58	133.41.247.185	1	4	1	1	0	5	1	2		1	6	0	20	2	4	1		2	2	2	1	1	1	3	2		3	2		3	2		3	2		3	2		3	2		1
2	339		118235454757	449460723	2023-02-03 10:20:09	2023-02-03 10:23:18	133.41.247.185	1	6	1	1	0	5	1	5		0	1	0	4	1	4	1		1	2	2	1	1	1	3	2		3	2		4	2		3	2		3	2		3	2		1
2	340		118235456451	449460723	2023-02-03 10:23:41	2023-02-03 10:31:50	133.41.247.185	1	5	1	1	0	5	1	5		0	1	0	13	3	4	1		2	2	2	1	1	1	1	1		1	1		2	1		2	1		2	1		2	1		1
2	341		118235460637	449460723	2023-02-03 10:32:13	2023-02-03 10:45:23	133.41.247.185	1	3	0	2	1	5	1	5		0	1	0	27	5	4	1		1	2	1	1	1	1	1	1		1	1		1	1		1	1		2	1		2	1		1
2	342		118235467075	449460723	2023-02-03 10:45:35	2023-02-03 10:48:43	133.41.247.185	1	4	1	2	1	5	1	5		0	1	0			4	1		2	1	2	1	1	1	2	1		2	1		2	1		2	1		2	1		2	1		1
2	343		118235468784	449460723	2023-02-03 10:48:58	2023-02-03 10:51:41	133.41.247.185	1	5	1	1	0	5	1	5		0	1	0	14	3	4	1		2	2	2	1	1	1	3	2		3	2		3	2		3	2		3	2		3	2		1
2	344		118235470088	449460723	2023-02-03 10:51:57	2023-02-03 10:56:45	133.41.247.185	1	4	1	1	0	5	1	5		0	1	0	14	3	4	1		2	2	2	2									1	1		1	1		1	1		1	1		2
2	345		118235472426	449460723	2023-02-03 10:56:55	2023-02-03 11:00:10	133.41.247.185	1	5	1	2	1	5	1	5		0	1	0	27	5	4	1		2	2	2	2									2	1		2	1		3	2		3	2		1
2	346		118235474018	449460723	2023-02-03 11:00:23	2023-02-03 11:06:24	133.41.247.185	1	3	0	2	1	5	1	5		0	1	0	1	1	4	1		2	2	2	2									3	2		3	2		3	2		3	2		1
2	347		118235477137	449460723	2023-02-03 11:06:35	2023-02-03 11:11:05	133.41.247.185	1	6	1	1	0	5	1	5		0	2	0	18	4	4	1		2	2	2	1	1	1	3	2					3	2		3	2		3	2		3	2		1
2	348		118235478626	449460723	2023-02-03 11:11:15	2023-02-03 11:14:50	133.41.247.185	1	5	1	1	0	5	1	5		0	1	0	22	4	4	1		1	2	2	1	1	1	2	1		2	1		2	1		2	1		2	1		2	1		1
2	349		118235481772	449460723	2023-02-03 11:15:29	2023-02-03 11:24:09	133.41.247.185	1	3	0	1	0	4	0	2		1	6	0	32	6	4	1		2	2	2	1	1	1	2	1		2	1		1	1		1	1		2	1		2	1		1
2	350		118235485581	449460723	2023-02-03 11:24:41	2023-02-03 11:31:07	133.41.247.185	1	4	1	2	1	5	1	5		0	1	0	30	5	4	1		2	2	2	1	2	2							2	1		2	1		3	2		3	2		1
2	351		118235487466	449460723	2023-02-03 11:31:25	2023-02-03 11:35:15	133.41.247.185	1	5	1	1	0	5	1	4		0	5	0	8	2	4	1		2	2	2	1	1	1	3	2					3	2		3	2		3	2		3	2		1
2	352		118235489070	449460723	2023-02-03 11:35:26	2023-02-03 11:38:55	133.41.247.185	1	5	1	1	0	5	1	5		0	1	0	12	3	4	1		2	2	2	1	1	1	3	2		3	2		3	2		3	2		3	2		3	2		2
2	353		118235490620	449460723	2023-02-03 11:39:16	2023-02-03 11:42:21	133.41.247.185	1	4	1	1	0	5	1	5		0	2	0	1	1	4	1		2	2	2	1	1	1	2	1		2	1		2	1		2	1		2	1		2	1		1
2	354		118235492002	449460723	2023-02-03 11:42:38	2023-02-03 11:52:13	133.41.247.185	1	5	1	1	0	5	1	5		0	1	0	13	3	4	1		1	2	2	1	2	2							2	1		2	1		2	1		2	1		1
2	355		118235495767	449460723	2023-02-03 11:52:23	2023-02-03 11:56:16	133.41.247.185	1	6	1	1	0	5	1	5		0	1	0	24	4	4	1		2	2	2	1	1	1	3	2		3	2		3	2		3	2		3	2		3	2		4
2	356		118235497384	449460723	2023-02-03 11:56:29	2023-02-03 12:04:37	133.41.247.185	1	6	1	1	0	5	1	5		0	1	0	6	1	4	1		1	2	2	1	1	1	2	1		2	1		2	1		2	1		2	1		2	1		1
2	357		118235500744	449460723	2023-02-03 12:04:53	2023-02-03 12:09:37	133.41.247.185	1	5	1	1	0	5	1	2		1	7	1	42	7	4	1		2	2	2	1	1	1	2	1		2	1		4	2	緊急避妊薬は処方していない	4	2	緊急避妊薬は処方していない	3	2		3	2		1
2	358		118235502494	449460723	2023-02-03 12:09:49	2023-02-03 12:16:15	133.41.247.185	1	3	0	2	1	5	1	5		0	2	0			4	1		1	2	2	1	1	1	2	1					3	2		3	2		3	2		3	2		1
2	359		118235505081	449460723	2023-02-03 12:16:28	2023-02-03 12:26:13	133.41.247.185	1	5	1	1	0	5	1	4		0	3	0	14	3	4	1		2	2	2	1	1	1	3	2					3	2		3	2		3	2		3	2		1
2	360		118235509073	449460723	2023-02-03 12:26:36	2023-02-03 12:31:09	133.41.247.185	1	5	1	1	0	5	1	5		0	1	0	14	3	4	1		2	2	2	2									2	1		2	1		2	1		2	1		1
2	361		118235510781	449460723	2023-02-03 12:31:20	2023-02-03 12:35:42	133.41.247.185	1	3	0	1	0	4	0	2		1	6	0	45	7	4	1		2	2	2	1	1	1	1	1		1	1		4	2	処方するような患者が来ない	4	2	処方するような患者が来ない	2	1		2	1		1
2	362		118235512500	449460723	2023-02-03 12:35:55	2023-02-03 12:53:21	133.41.247.185	1	4	1	2	1	5	1	4		0	5	0	27	5	4	1		1	1	1	1	1	1	1	1		1	1		1	1		1	1		2	1		2	1		1
2	363		118235519050	449460723	2023-02-03 12:53:34	2023-02-03 12:58:50	133.41.247.185	1	5	1	2	1	5	1	2		1	6	0	27	5	4	1		2	2	2	1	2	2							3	2		3	2		3	2		3	2		1
2	364		118235520990	449460723	2023-02-03 12:59:00	2023-02-03 13:02:32	133.41.247.185	1	5	1	1	0	5	1	5		0	2	0	27	5	4	1		1	2	2	1	1	1	2	1					3	2		2	1		2	1		2	1		1
2	365		118235522251	449460723	2023-02-03 13:02:49	2023-02-03 13:05:35	133.41.247.185	1	6	1	1	0	5	1	5		0	2	0	18	4	4	1		2	2	2	1	1	1	1	1		1	1		1	1		1	1		1	1		1	1		1
2	366		118237077057	449460723	2023-02-06 09:15:18	2023-02-06 09:19:35	133.41.74.162	1	5	1	1	0	5	1	5		0	1	0	28	5	4	1		1	2	2	2									2	1		2	1		2	1		2	1		1
2	367		118237078354	449460723	2023-02-06 09:19:58	2023-02-06 09:27:25	133.41.74.162	1	5	1	1	0	5	1	5		0	2	0	27	5	4	1		2	2	2	1	1	1	2	1		2	1		2	1		2	1		3	2		3	2		1
2	368		118237080690	449460723	2023-02-06 09:27:36	2023-02-06 09:37:00	133.41.74.162	1	4	1	1	0	5	1	5		0	2	0	13	3	4	1		1	2	1	1	1	1	3	2		3	2		3	2		3	2		2	1		2	1		1
2	369		118237083280	449460723	2023-02-06 09:37:13	2023-02-06 09:40:40	133.41.74.162	1	4	1	2	1	5	1	5		0	1	0	13	3	4	1		2	2	2	1	2	2							3	2		3	2		3	2		3	2		1
2	370		118237084194	449460723	2023-02-06 09:40:50	2023-02-06 09:48:27	133.41.74.162	1	4	1	2	1	5	1	5		0	2	0	47	7	4	1		2	2	2	1	1	1	2	1		1	1		1	1		1	1		2	1		2	1		1
2	371		118237086321	449460723	2023-02-06 09:48:36	2023-02-06 09:54:44	133.41.74.162	1	2	0	1	0	3	0	2		1	6	0	25	5	4	1		2	2	2	2									2	1		2	1		2	1		2	1		2
2	372		118237088047	449460723	2023-02-06 09:54:54	2023-02-06 09:57:57	133.41.74.162	1	6	1	1	0	5	1	5		0	1	0	47	7	4	1		2	2	2	1	2	2							2	1		2	1		3	2		3	2		2
2	373		118237088947	449460723	2023-02-06 09:58:05	2023-02-06 10:02:03	133.41.74.162	1	4	1	2	1	5	1	5		0	1	0	26	5	4	1		1	2	2	2									3	2		3	2		3	2		3	2		1
2	374		118237090130	449460723	2023-02-06 10:02:21	2023-02-06 10:09:43	133.41.74.162	1	6	1	2	1	5	1	5		0	1	0	25	5	4	1		2	2	2	2									2	1		2	1		2	1		2	1		1
2	375		118237092265	449460723	2023-02-06 10:09:51	2023-02-06 10:15:07	133.41.74.162	1	6	1	1	0	5	1	5		0	2	0	14	3	4	1		2	2	2	1	1	1	2	1		2	1		2	1		2	1		2	1		2	1		4
2	376		118237093676	449460723	2023-02-06 10:15:21	2023-02-06 10:22:20	133.41.74.162	1	3	0	1	0	5	1	5		0	1	0	12	3	4	1		2	2	2	2									2	1		3	2		3	2		3	2		1
2	377		118237095602	449460723	2023-02-06 10:22:28	2023-02-06 10:26:25	133.41.74.162	1	3	0	2	1	4	0	4		0	6	0	27	5	4	1		2	2	2	1	1	1	2	1		2	1		2	1		2	1		2	1		2	1		1
2	378		118237096627	449460723	2023-02-06 10:26:40	2023-02-06 10:29:18	133.41.74.162	1	1	0	2	1	1	0	2		1	7	1	24	4	4	1		2	2	2	2									2	1		1	1		3	2		2	1		1
2	379		118237097448	449460723	2023-02-06 10:29:27	2023-02-06 10:38:50	133.41.74.162	1	6	1	1	0	5	1	5		0	2	0	40	7	4	1		2	2	2	1	1	1	3	2		3	2		3	2		3	2		3	2		3	2		1
2	380		118237099956	449460723	2023-02-06 10:39:05	2023-02-06 10:41:40	133.41.74.162	1	5	1	1	0	5	1	4		0	5	0	12	3	4	1		2	2	2	2									1	1		1	1		2	1		2	1		2
2	381		118237100780	449460723	2023-02-06 10:41:54	2023-02-06 10:45:18	133.41.74.162	1	5	1	2	1	5	1	5		0	1	0	28	5	4	1		2	2	2	1	2	2							2	1		2	1		2	1		2	1		2
2	382		118237101700	449460723	2023-02-06 10:45:27	2023-02-06 10:49:07	133.41.74.162	1	6	1	1	0	5	1	4		0	6	0	18	4	4	1		2	2	2	1	1	1	1	1		1	1		1	1		1	1		1	1		1	1		1
2	383		118237102746	449460723	2023-02-06 10:49:15	2023-02-06 10:51:54	133.41.74.162	1	5	1	1	0	5	1	2		1	6	0	26	5	4	1		2	2	2	1	1	1	3	2		3	2		3	2		3	2		3	2		3	2		1
2	384		118237103558	449460723	2023-02-06 10:52:09	2023-02-06 10:55:12	133.41.74.162	1	3	0	2	1	3	0	2		1	5	0	28	5	4	1		1	2	2	1	1	1	2	1		2	1		2	1		2	1		2	1		2	1		1
2	385		118237104466	449460723	2023-02-06 10:55:22	2023-02-06 11:04:44	133.41.74.162	1	2	0	2	1	3	0	2		1	5	0	34	6	4	1		2	2	2	2									1	1		1	1		2	1		2	1		1
2	386		118237107054	449460723	2023-02-06 11:04:53	2023-02-06 11:12:14	133.41.74.162	1	4	1	2	1	5	1	5		0	1	0	13	3	4	1		2	2	2	2									1	1		1	1		2	1		2	1		1
2	387	1	118237109068	449460723	2023-02-06 11:12:30	2023-02-06 11:14:47	133.41.74.162	1	4	1	2	1	5	1	1		1	6	0	13	3	4	1		2	2	2		2	2							3	2		3	2		3	2		3	2		2
2	388	1	118237109830	449460723	2023-02-06 11:14:58	2023-02-06 11:18:34	133.41.74.162	1	5	1	2	1	5	1	5		0	1	0	7	1	4	1		2	2	2		2	2							3	2		3	2		3	2		3	2		2
2	389		118237110906	449460723	2023-02-06 11:18:53	2023-02-06 11:20:49	133.41.74.162	1	5	1	1	0	5	1	5		0	1	0			4	1		2	2	2	2									3	2		3	2		3	2		3	2		1
2	390		118237111550	449460723	2023-02-06 11:20:59	2023-02-06 11:23:43	133.41.74.162	1	4	1	1	0	5	1	2		1	6	0	47	7	4	1		2	2	2	1	1	1	3	2		3	2		2	1		2	1		3	2		3	2		1
2	391		118237112377	449460723	2023-02-06 11:24:01	2023-02-06 11:26:02	133.41.74.162	1	3	0	2	1	4	0	5		0	1	0			4	1		2	2	2	1	2	2							2	1		2	1		2	1		2	1		2
2	392		118237113029	449460723	2023-02-06 11:26:12	2023-02-06 11:28:23	133.41.74.162	1	5	1	1	0	5	1	2		1	6	0			4	1		2	2	2	1	1	1	3	2					3	2		3	2		3	2		3	2		1
2	393		118237113726	449460723	2023-02-06 11:28:38	2023-02-06 11:30:41	133.41.74.162	1	5	1	1	0	5	1	5		0	1	0	46	7	4	1		2	2	2	1	1	1	3	2		3	2		3	2		3	2		3	2		3	2		1
2	394		118237114375	449460723	2023-02-06 11:30:51	2023-02-06 11:34:07	133.41.74.162	1	4	1	1	0	5	1	1		1	7	1	21	4	4	1		2	2	2	1	1	1	2	1		2	1		2	1		2	1		2	1		2	1		1
2	395		118237115300	449460723	2023-02-06 11:34:18	2023-02-06 11:36:29	133.41.74.162	1	5	1	1	0	5	1	5		0	1	0	20	2	4	1		2	2	2	1	2	2							3	2		3	2		3	2		3	2		3
2	396		118237115923	449460723	2023-02-06 11:36:37	2023-02-06 11:39:33	133.41.74.162	1	3	0	2	1	4	0	5		0	2	0	43	7	4	1		2	2	2	2									2	1		2	1		2	1		2	1		1
2	397		118237116771	449460723	2023-02-06 11:40:02	2023-02-06 11:45:29	133.41.74.162	1	2	0	2	1	2	0	2		1	6	0	42	7	4	1		1	2	2	3									2	1		2	1		2	1		2	1		1
2	398		118237118275	449460723	2023-02-06 11:45:46	2023-02-06 11:48:08	133.41.74.162	1	3	0	3	0	5	1	5		0	1	0	2	1	4	1		2	2	2	1	1	1	2	1		2	1		2	1		2	1		2	1		2	1		2
2	399		118237119029	449460723	2023-02-06 11:48:25	2023-02-06 11:51:34	133.41.74.162	1	6	1	1	0	5	1	5		0	1	0	1	1	4	1		2	2	2	2									3	2		3	2		3	2		3	2		2
2	400		118237119918	449460723	2023-02-06 11:51:48	2023-02-06 11:53:43	133.41.74.162	1	5	1	1	0	5	1	5		0	1	0			4	1		2	2	2	1	2	2							3	2		3	2		3	2		3	2		2
2	401		118237162050	449460723	2023-02-06 13:38:55	2023-02-06 13:48:34	133.41.74.162	1	5	1	1	0	5	1	2		1	6	0	15	2	4	1		2		2	1	1	1	3	2		2	1		2	1		2	1		3	2		3	2		1
2	402		118237165746	449460723	2023-02-06 13:48:44	2023-02-06 13:51:02	133.41.74.162	1	6	1	1	0	5	1	5		0	1	0	11	3	4	1		2	2	2	1	1	1	3	2		3	2		3	2		3	2		3	2		3	2		1
2	403		118237166777	449460723	2023-02-06 13:51:14	2023-02-06 14:01:37	133.41.74.162	1	6	1	1	0	5	1	0	Health check-up	0	1	0	19	2	4	1		2	2	2	1	2	2							4	2		4	2		4	2		4	2		2
2	404		118237170556	449460723	2023-02-06 14:01:54	2023-02-06 14:04:23	133.41.74.162	1	2	0	2	1	3	0	2		1	3	0	27	5	4	1		2	2	2	1	2	2							3	2		2	1		3	2		3	2		1
2	405		118237171482	449460723	2023-02-06 14:04:39	2023-02-06 14:08:31	133.41.74.162	1	2	0	2	1	1	0	2		1	7	1	30	5	4	1		1	2	2	2									2	1		2	1		2	1		2	1		1
2	406		118237172876	449460723	2023-02-06 14:08:43	2023-02-06 14:12:08	133.41.74.162	1	5	1	1	0	5	1	5		0	2	0	1	1	4	1		2	2	2	1	2	2							2	1		2	1		3	2		3	2		1
2	407		118237174094	449460723	2023-02-06 14:12:18	2023-02-06 14:17:22	133.41.74.162	1	4	1	2	1	5	1	5		0	1	0	13	3	4	1		2	2	2	1	1	1	2	1					2	1		2	1		2	1		2	1		1
2	408		118237176166	449460723	2023-02-06 14:17:30	2023-02-06 14:27:32	133.41.74.162	1	6	1	1	0	5	1	5		0	1	0	12	3	4	1		2	2	2	2									2	1		1	1		2	1		1	1		1
2	409		118237179014	449460723	2023-02-06 14:27:46	2023-02-06 14:33:54	133.41.74.162	1	5	1	2	1	5	1	5		0	2	0	24	4	4	1		2	2	2	1	1	1	1	1		1	1		1	1		1	1		1	1		1	1		1
2	410		118237181001	449460723	2023-02-06 14:34:04	2023-02-06 14:38:41	133.41.74.162	1	5	1	1	0	5	1	5		0	2	0	40	7	4	1		2	2	2	1	1	1	2	1		1	1		2	1		2	1		3	2		3	2		1
2	411		118237182447	449460723	2023-02-06 14:38:49	2023-02-06 14:45:04	133.41.74.162	1	4	1	2	1	5	1	5		0	1	0	27	5	4	1		2	2		1	2	2							3	2		3	2		3	2		3	2		1
2	412		118237184801	449460723	2023-02-06 14:45:18	2023-02-06 14:51:36	133.41.74.162	1	6	1	1	0	5	1	5		0	1	0	23	4	4	1		2	2	2	1	2	2							2	1		2	1		2	1		2	1		4
2	413		118237186784	449460723	2023-02-06 14:51:46	2023-02-06 14:58:15	133.41.74.162	1	6	1	1	0	5	1	5		0	1	0	23	4	4	1		2	2	2	1	2	2							2	1		2	1		2	1		2	1		1
2	414	1	118237188766	449460723	2023-02-06 14:58:23	2023-02-06 15:02:35	133.41.74.162	1	4	1	2	1	5	1	2		1			38	6	4	1		1	2	2	2									2	1		2	1		3	2		3	2		1
2	415		118237190066	449460723	2023-02-06 15:02:47	2023-02-06 15:06:07	133.41.74.162	1	6	1	1	0	5	1	5		0	1	0	8	2	4	1		2	2	2	1	2	2							3	2		2	1		3	2		3	2		2
2	416		118237191138	449460723	2023-02-06 15:06:18	2023-02-06 15:18:09	133.41.74.162	1	5	1	1	0	5	1	2		1	6	0	20	2	4	1		1	2	1	1	1	1	2	1		2	1		1	1		1	1		1	1		1	1		1
2	417		118238074724	449460723	2023-02-07 11:01:11	2023-02-07 11:10:24	133.41.74.162	1	4	1	2	1	4	0	5		0	2	0	23	4	4	1		2	2	2	2									1	1		1	1		2	1		2	1		1
2	418		118238080545	449460723	2023-02-07 11:10:37	2023-02-07 11:22:46	133.41.245.56	1	5	1	2	1	5	1	4		0	6	0	4	1	4	1		2	2	2	1	1	1	4	2	DVがあったかきいていないが、中絶理由の中で出てくる。	4	2	性暴力があったかきいていないが、中絶理由の中で出てくる。	3	2		2	1		3	2		3	2		1
2	419		118238088041	449460723	2023-02-07 11:22:56	2023-02-07 11:28:18	133.41.245.56	1	4	1	1	0	5	1	2		1	6	0	29	5	4	1		2	2	2	1	1	1	3	2		3	2		3	2		3	2		3	2		3	2		1
2	420		118238091434	449460723	2023-02-07 11:28:40	2023-02-07 11:31:59	133.41.245.56	1	2	0	2	1	2	0	2		1	6	0	10	2	4	1		2	2	2	2									1	1		1	1		2	1		2	1		2
2	421		118238093579	449460723	2023-02-07 11:32:08	2023-02-07 11:40:14	133.41.245.56	1	6	1	2	1	5	1	5		0	1	0	23	4	4	1		2	2	2	1	1	1	3	2		3	2		3	2		3	2		3	2		3	2		2
2	422		118238098487	449460723	2023-02-07 11:40:32	2023-02-07 12:06:24	133.41.245.56	1	5	1	1	0	5	1	5		0	1	0	17	4	4	1		1	2	2	3									2	1		2	1		2	1		2	1		1
2	423		118238112472	449460723	2023-02-07 12:06:34	2023-02-07 12:09:58	133.41.245.56	1	3	0	2	1	5	1	2		1	7	1	4	1	4	1		2	2	2	1	1	1	3	2					3	2		3	2		3	2		3	2
2	424		118238114367	449460723	2023-02-07 12:10:06	2023-02-07 12:13:10	133.41.245.56	1	4	1	2	1	5	1	2		1	6	0	12	3	4	1		2	2	2	2									2	1		2	1		2	1		2	1		1
2	425		118238116155	449460723	2023-02-07 12:13:24	2023-02-07 12:16:19	133.41.245.56	1	4	1	2	1	5	1	5		0	1	0	23	4	4	1		1	2	2	1	1	1	2	1		1	1		2	1		1	1		2	1		1	1		1
2	426		118238117781	449460723	2023-02-07 12:16:27	2023-02-07 12:48:39	133.41.245.56	1	5	1	1	0	5	1	5		0	2	0	29	5	4	1		1	2	2	1	1	1	1	1	＊欄外に「本人の申し出があった際はのみ」との記入あり	1	1	＊欄外に「妊娠の背景に（本人申告・警察申告・代関係機関申告）時には」との記入あり	3	2	＊欄外に「検査は対照が多く、個別の確認は不可能。風俗等、個人の背景にもかかわることに言及するとの可能性ある為、むしろ確認はしない方がよい。」との記入あり	3	2	＊欄外に「検査は対照が多く、個別の確認は不可能。風俗等、個人の背景にもかかわることに言及するとの可能性ある為、むしろ確認はしない方がよい。」との記入あり	3	2	＊欄外に「検査は対照が多く、個別の確認は不可能。風俗等、個人の背景にもかかわることに言及するとの可能性ある為、むしろ確認はしない方がよい。」との記入あり	3	2	＊欄外に「検査は対照が多く、個別の確認は不可能。風俗等、個人の背景にもかかわることに言及するとの可能性ある為、むしろ確認はしない方がよい。」との記入あり	1
2	427		118238134057	449460723	2023-02-07 12:49:18	2023-02-07 12:58:06	133.41.245.56	1	2	0	2	1	3	0	2		1	6	0	13	3	4	1		1	2	2	2									1	1		1	1		1	1		1	1		1
2	428		118238138528	449460723	2023-02-07 12:58:28	2023-02-07 13:01:53	133.41.245.56	1	6	1	1	0	5	1	5		0	1	0	14	3	4	1		2	2	2	2									3	2		3	2		3	2		3	2		2
2	429		118238140010	449460723	2023-02-07 13:02:18	2023-02-07 13:07:07	133.41.245.56	1	2	0	1	0	1	0	2	Public medical institutions (designated as emergency facilities) and private hospitals	1	5	0	1	1	4	1		2	2	2	2									3	2		2	1		2	1		2	1		2
2	430		118238142082	449460723	2023-02-07 13:07:16	2023-02-07 13:10:59	133.41.245.56	1	6	1	1	0	5	1	5		0	2	0	13	3	4	1		2	2	2	1	1	1	2	1		2	1		2	1		2	1		3	2		3	2		1
2	431		118238143715	449460723	2023-02-07 13:11:18	2023-02-07 13:18:37	133.41.245.56	1	4	1	2	1	5	1	3		0	5	0	34	6	4	1		1	2	2	2									2	1		2	1		2	1		2	1		1
2	432		118238146690	449460723	2023-02-07 13:18:56	2023-02-07 13:20:50	133.41.245.56	1	6	1	1	0	5	1	5		0	1	0	36	6	4	1		2	2	2	1	2	2							3	2		3	2		3	2		3	2		2
2	433		118238147890	449460723	2023-02-07 13:20:57	2023-02-07 13:28:17	133.41.245.56	1	6	1	1	0	5	1	5		0	1	0	45	7	4	1		2	2	2	1	2	2							2	1		2	1		1	1		3	2		2
2	434		118238150280	449460723	2023-02-07 13:28:40	2023-02-07 13:31:49	133.41.245.56	1	6	1	1	0	5	1	5		0	1	0	6	1	4	1		1	2	2	1	1	1	3	2		3	2		3	2		3	2		3	2		3	2		1
2	435		118238151502	449460723	2023-02-07 13:31:58	2023-02-07 13:35:58	133.41.245.56	1	2	0	1	0	1	0	4		0	6	0	15	2	4	1		2	2	2	2									1	1		1	1		3	2		3	2		2
2	437		118238154911	449460723	2023-02-07 13:40:24	2023-02-07 13:42:27	133.41.245.56	1	4	1	2	1	5	1	5		0	1	0	26	5	4	1		2	2	2	2									3	2		3	2		3	2		3	2		2
2	438		118238155808	449460723	2023-02-07 13:43:02	2023-02-07 13:45:38	133.41.245.56	1	4	1	2	1	5	1	5		0	1	0	37	6	4	1		1	2	2	2									2	1		2	1		2	1		2	1		1
2	439		118238158415	449460723	2023-02-07 13:50:27	2023-02-07 13:53:56	133.41.245.56	1	3	0	2	1	3	0	2		1	7	1	27	5	4	1		1	2	2	1	1	1	2	1		2	1		3	2		3	2		3	2		3	2		1
2	440		118238159816	449460723	2023-02-07 13:54:20	2023-02-07 14:01:38	133.41.245.56	1	5	1	2	1	5	1	5		0	1	0	34	6	4	1		2	2	2	1	1	1	2	1		2	1		2	1		2	1		2	1		2	1		1
2	441		118238162404	449460723	2023-02-07 14:02:05	2023-02-07 14:26:43	133.41.245.56	1	4	1	2	1	5	1	5		0	1	0	13	3	4	1		1	2	2	2									3	2		3	2		3	2		3	2		2
2	442		118238170668	449460723	2023-02-07 14:27:08	2023-02-07 14:29:46	133.41.245.56	1	3	0	2	1	4	0	5		0	1	0	34	6	4	1		2	2	2	2									2	1		2	1		2	1		2	1		2
2	443		118238171650	449460723	2023-02-07 14:29:56	2023-02-07 14:35:43	133.41.245.56	1	5	1	1	0	5	1	2		1	5	0	37	6	4	1		2	2	2	1	1	1	2	1		2	1		3	2		3	2		3	2		3	2		2
2	444		118238173832	449460723	2023-02-07 14:35:57	2023-02-07 14:41:41	133.41.245.56	1	6	1	1	0	5	1	5		0	1	0	23	4	4	1		2	2	2	2									2	1		2	1		2	1		2	1		2
2	445		118238176099	449460723	2023-02-07 14:41:50	2023-02-07 14:44:38	133.41.245.56	1	5	1	1	0	5	1	5		0	1	0	22	4	4	1		2	2	2	1	1	1	3	2					3	2		3	2		3	2		3	2		1
2	446		118238177119	449460723	2023-02-07 14:45:07	2023-02-07 14:47:49	133.41.245.56	1	5	1	1	0	5	1	5		0	2	0	9	2	4	1		2	2	2	1	1	1	3	2					3	2		3	2		3	2		3	2		1
2	447		118238178132	449460723	2023-02-07 14:47:59	2023-02-07 14:55:13	133.41.245.56	1	5	1	2	1	5	1	5		0	2	0	1	1	4	1		1	2	2	1	1	1	1	1		2	1		2	1		2	1		2	1		2	1		1
2	448		118238180585	449460723	2023-02-07 14:55:22	2023-02-07 15:06:24	133.41.245.56	1	6	1	1	0	5	1	5		0	1	0	11	3	4	1		1	2		2									1	1		4	2	他の警察協力医を紹介している	3	2		3	2		4
2	449		118238185051	449460723	2023-02-07 15:06:38	2023-02-07 15:09:47	133.41.245.56	1	6	1	1	0	5	1	5		0	2	0	39	6	4	1		2	2		1	1	1	2	1		2	1		2	1		2	1		2	1		2	1		1
2	450		118238186407	449460723	2023-02-07 15:10:11	2023-02-07 15:16:46	133.41.245.56	1	4	1	1	0	5	1	2		1	5	0	40	7	4	1		2	2	2	1	1	1	3	2					3	2		3	2		3	2		3	2		1
2	451		118238189080	449460723	2023-02-07 15:16:55	2023-02-07 15:21:16	133.41.245.56	1	3	0	2	1	5	1	5		0	2	0	22	4	4	1		2	2	2	1	1	1	2	1		2	1		3	2		3	2		3	2		3	2		1
2	452		118238190625	449460723	2023-02-07 15:21:25	2023-02-07 15:27:21	133.41.245.56	1	5	1	2	1	5	1	5		0	1	0	23	4	4	1		1	2	2	2									1	1		1	1		2	1		2	1		1
2	453		118238192944	449460723	2023-02-07 15:27:32	2023-02-07 15:34:57	133.41.245.56	1	3	0	2	1	5	1	5		0	2	0	15	2	4	1		2	2	2	1	1	1	2	1		2	1		3	2		3	2		3	2		3	2		1
2	454		118238197751	449460723	2023-02-07 15:35:07	2023-02-07 15:41:00	133.41.245.56	1	4	1	2	1	5	1	2		1	6	0			4	1		1	2	2	1	1	1	1	1		3	2		3	2		2	1		3	2		3	2		1
2	455		118238200727	449460723	2023-02-07 15:41:14	2023-02-07 15:44:35	133.41.245.56	1	3	0	1	0	5	1	2		1	6	0	47	7	4	1		2	2	2	1	1	1	2	1		2	1		2	1		2	1		2	1		2	1		1
2	456		118238202265	449460723	2023-02-07 15:44:55	2023-02-07 15:48:11	133.41.245.56	1	5	1	1	0	5	1	5		0	2	0	27	5	4	1		1	2	2	1	1	1	2	1		2	1		2	1		2	1		2	1		2	1		1
2	457		118238203928	449460723	2023-02-07 15:48:25	2023-02-07 15:57:44	133.41.245.56	1	4	1	2	1	4	0	2		1	7	1	40	7	4	1		1	2	2	1	2	2							1	1		1	1		2	1		2	1		1
2	458		118238208377	449460723	2023-02-07 15:57:59	2023-02-07 16:04:56	133.41.245.56	1	6	1	1	0	5	1	5		0	1	0	12	3	4	1		2	2	2	1	2	2							3	2	＊欄外に「ほとんど２人で来院」との記入あり	3	2	＊欄外に「ほとんど２人で来院」との記入あり	3	2	＊欄外に「可能性ほとんど無し」との記入あり	3	2	＊欄外に「可能性ほとんど無し」との記入あり	2
2	459		118238211037	449460723	2023-02-07 16:05:44	2023-02-07 16:09:40	133.41.245.56	1	6	1	1	0	5	1	5		0	1	0	39	6	4	1		2	2	2	1	2	2							2	1		2	1		2	1		2	1		1
2	460		118238212848	449460723	2023-02-07 16:09:53	2023-02-07 16:13:16	133.41.245.56	1	3	0	2	1	4	0	4		0	6	0	27	5	4	1		2	2	2	1	2	2							2	1		2	1		2	1		2	1		1
2	461		118238214153	449460723	2023-02-07 16:13:25	2023-02-07 16:16:45	133.41.245.56	1	4	1	1	0	5	1	2		1	6	0	5	1	4	1		2	2	2	1	1	1	2	1		2	1		2	1		2	1		3	2		3	2		2
2	462		118238215371	449460723	2023-02-07 16:16:57	2023-02-07 16:19:18	133.41.245.56	1	6	1	1	0	5	1	4		0	6	0	21	4	4	1		2	2	2	1	2	2							2	1		2	1		3	2		3	2		2
2	463		118238216366	449460723	2023-02-07 16:19:27	2023-02-07 16:27:33	133.41.245.56	1	5	1	1	0	5	1	5		0	2	0	14	3	4	1		1	2	2	1	1	1	1	1		1	1		2	1		2	1		2	1		2	1		1
2	464		118238219492	449460723	2023-02-07 16:27:43	2023-02-07 16:29:51	133.41.245.56	1	6	1	1	0	5	1	5		0	2	0			4	1		2	2	2	1	1	1	3	2					3	2		3	2		3	2		3	2		1
2	465		118238220434	449460723	2023-02-07 16:30:13	2023-02-07 16:33:09	133.41.245.56	1	5	1	1	0	5	1	4		0	3	0	31	6	4	1		1	2	2	1	1	1	1	1		1	1		1	1		1	1		3	2		3	2		1
2	466		118238221702	449460723	2023-02-07 16:33:19	2023-02-07 16:38:26	133.41.245.56	1	4	1	1	0	5	1	2		1	7	1	18	4	4	1		1	2	2	1	1	1	2	1					2	1		2	1		2	1		2	1		1
2	467		118238223777	449460723	2023-02-07 16:38:37	2023-02-07 16:50:01	133.41.245.56	1	5	1	1	0	5	1	5		0	2	0	27	5	4	1		2	2	2	1	1	1	2	1		2	1		2	1		2	1		2	1		2	1		1
2	468		118238229302	449460723	2023-02-07 16:52:53	2023-02-07 16:57:05	133.41.245.56	1	5	1	1	0	5	1	5		0	2	0	40	7	4	1		2	2	2	1	1	1	2	1		2	1		2	1		2	1		2	1		2	1		3
2	469		118238231403	449460723	2023-02-07 16:57:21	2023-02-07 17:01:31	133.41.245.56	1	4	1	2	1	5	1	5		0	1	0	13	3	4	1		2	2	2	1	3								3	2		3	2		3	2		3	2		3
2	470		118238232768	449460723	2023-02-07 17:01:57	2023-02-07 17:04:54	133.41.245.56	1	5	1	1	0	5	1	1		1	7	1	32	6	4	1		2	2	2	1	1	1	1	1		1	1		3	2		3	2		3	2		3	2		1
2	471		118238956821	449460723	2023-02-08 10:58:48	2023-02-08 11:01:33	133.41.245.70	1	6	1	1	0	5	1	5		0	1	0	22	4	4	1		2	2	2	1	1	1	2	1					2	1		2	1		2	1		2	1		1
2	472		118238958128	449460723	2023-02-08 11:01:52	2023-02-08 11:06:15	133.41.245.70	1	3	0	1	0	3	0	5		0	1	0	33	6	4	1		2	2	2	1	1	1	3	2		3	2		3	2		3	2		3	2		3	2		1
2	473		118238961242	449460723	2023-02-08 11:09:03	2023-02-08 11:14:22	133.41.245.70	1	3	0	2	1	3	0	5		0	1	0	30	5	4	1		1	2	2	1	1	1	2	1		2	1		1	1		1	1		2	1		2	1		2
2	475		118238966574	449460723	2023-02-08 11:21:38	2023-02-08 11:27:47	133.41.245.70	1	4	1	3	0	4	0	4		0	7	1			4	1		1	2	2	2									1	1		1	1		2	1		2	1		1
2	476		118238969422	449460723	2023-02-08 11:27:59	2023-02-08 11:39:58	133.41.245.70	1	5	1	1	0	5	1	5		0	2	0	27	5	4	1		1	1	1	2									1	1		1	1		2	1		2	1		1
2	477		118238974721	449460723	2023-02-08 11:40:16	2023-02-08 11:44:26	133.41.245.70	1	4	1	2	1	5	1	5		0	1	0	14	3	4	1		1	2	2	2									2	1		3	2		2	1		2	1		1
2	478		118238976505	449460723	2023-02-08 11:44:37	2023-02-08 11:48:55	133.41.245.70	1	5	1	1	0	5	1	4		0	6	0	14	3	4	1		1	1	2	1	1	1	1	1		1	1		2	1		2	1		2	1		2	1		1
2	479		118238978380	449460723	2023-02-08 11:49:15	2023-02-08 11:51:44	133.41.245.70	1	5	1	1	0	5	1	2		1	5	0			4	1		2	2	2	1	2	2							2	1		2	1		3	2		3	2		1
2	480		118238979432	449460723	2023-02-08 11:51:55	2023-02-08 11:55:17	133.41.245.70	1	5	1	1	0	5	1	5		0	2	0	46	7	4	1		2	2	2	1	1	1	3	2		2	1		2	1		2	1		3	2		3	2		1
2	481		118238980770	449460723	2023-02-08 11:55:35	2023-02-08 11:58:03	133.41.245.70	1	5	1	1	0	5	1	5		0	2	0	4	1	4	1		2	2	2	1	1	1	2	1		2	1		2	1		2	1		2	1		2	1		3
2	482		118238981875	449460723	2023-02-08 11:58:13	2023-02-08 12:07:37	133.41.245.70	1	6	1	1	0	5	1	5		0	1	0	14	3	4	1		2	2	2	1	1	1	2	1					2	1		2	1		2	1		2	1		1
2	483		118238985630	449460723	2023-02-08 12:07:51	2023-02-08 12:10:20	133.41.245.70	1	4	1	2	1	5	1	5		0	1	0			4	1		2	2	2	2									3	2		3	2		3	2		3	2		1
2	484		118238986649	449460723	2023-02-08 12:10:29	2023-02-08 12:18:32	133.41.245.70	1	3	0	2	1	3	0	4		0	6	0	34	6	4	1		1	2	2	2									3	2		2	1		3	2		2	1		1
2	485		118238990035	449460723	2023-02-08 12:18:40	2023-02-08 12:25:08	133.41.245.70	1	6	1	1	0	5	1	5		0	1	0	9	2	4	1		2	2	2	1	2	2							2	1		2	1		2	1		2	1		1
2	486		118238992464	449460723	2023-02-08 12:25:25	2023-02-08 12:30:39	133.41.245.70	1	5	1	1	0	5	1	5		0	2	0	43	7	4	1		2	2	2	1	1	1	2	1		2	1		3	2		3	2		3	2		3	2		1
2	487		118239051533	449460723	2023-02-08 14:54:05	2023-02-08 14:58:21	133.41.74.162	1	3	0	2	1	5	1	2		1	7	1			4	1		1	2	2	1	1	1	1	1		1	1		2	1		2	1		2	1		2	1		1
2	488		118239053028	449460723	2023-02-08 14:58:40	2023-02-08 15:04:23	133.41.74.162	1	5	1	2	1	5	1	4		0	6	0			4	1		2	2	2	1	2	2							4	2	当該病院での処方なし	4	2	当該病院での処方なし	2	1		2	1		1
2	489		118239055167	449460723	2023-02-08 15:05:03	2023-02-08 15:07:52	133.41.74.162	1	4	1	1	0	5	1	5		0	2	0	23	4	4	1		2	2	2	1	1	1	1	1		2	1		3	2		3	2		3	2		3	2		1
2	490		118239056326	449460723	2023-02-08 15:08:00	2023-02-08 15:10:36	133.41.74.162	1	4	1	1	0	5	1	1		1	7	1	11	3	4	1		1	2	2	1	1	1	2	1					3	2		3	2		3	2		3	2		1
2	516		118239996517	449460723	2023-02-09 15:43:06	2023-02-09 15:49:23	133.41.74.162	1	5	1	1	0	5	1	4		0	6	0	27	5	4	1		2	2	2	1	2	2							3	2		3	2		3	2		3	2		2
2	623		118240983401	449460723	2023-02-10 17:41:04	2023-02-10 17:43:00	133.41.246.109	1	6	1	1	0	5	1	5		0	1	0	13	3	4	1		2	2	2	1	2	2							3	2		3	2		3	2		3	2		2
2	640		118242418277	449460723	2023-02-13 10:36:35	2023-02-13 10:40:33	133.41.74.162	1	3	0	2	1	3	0	3		0	6	0	23	4	4	1		1	2	2	2									2	1		2	1		3	2		3	2		1
2	9001		118225482585	449460723	2023-01-23 17:14:07	2023-01-23 17:25:21	192.244.217.151	1	6	1	1	0	5	1	4		0	6	0	40	7	4	1		2	2	2	1	1	1	3	2		3	2		3	2		3	2		2	1		2	1		1
[truncated: 164 more columns]
