# Supplementary material for: Current medical support for victims of domestic violence and sexual assault: A nationwide survey among obstetricians and gynecologists in Japan
Source: J Obstet Gynaecol Res. 2025 Mar 20;51(3):e16272. doi: 10.1111/jog.16272 (PMC11926414; doi:10.1111/jog.16272)
Supplement: Supplementary file 2 — Data S1. Supplementary data: Variable information in SPSS. [file JOG-51-0-s001.xlsx]

## Sheet: Sheet1
File information
[Dataset3] C:\Users\diver\OneDrive\desktop\questionnaire4_totalling.sav
Variable Information
variable	position	questionnaire No.	label	Scale of measurement	role	Column Width	Placement	Print Format	Write Format
Answer Category	1		<none>	Nominal	Input	8	Right	F8	F8
Respondent No.	2		<none>	Nominal	Input	8	Right	F8	F8
No attributes	3		<none>	Nominal	Input	8	Right	F8	F8
respondent_id	4		respondent_id	Nominal	Input	12	Left	A20	A20
collector_id	5		collector_id	Nominal	Input	10	Left	A20	A20
date_created	6		date_created	Nominal	Input	18	Left	A30	A30
date_modified	7		date_modified	Nominal	Input	18	Left	A30	A30
ip_address	8		ip_address	Nominal	Input	16	Left	A20	A20
Consent	9	Q1	I agree with the survey answers.	Nominal	Input	8	Right	F9	F9
Age	10	Q2	Please tell us your age.	Nominal	Input	8	Right	F8	F8
Age 50 or over	11		Age 50 or over	Nominal	Input	8	Right	F8	F8
Gender	12	Q3	Please state your gender.	Nominal	Input	8	Right	F8	F8
Gender: Female	13		Gender: Female	Nominal	Input	8	Right	F8	F8
Years of practice	14	Q4	Please tell us how many years of experience you have as a doctor.	Nominal	Input	8	Right	F8	F8
More than 21 years of practice	15		More than 21 years of practice	Nominal	Input	8	Right	F8	F8
Hospital type	16	Q5	Please answer about the facility you belong to. *If you have multiple affiliations, please answer about your main affiliation.	Nominal	Input	8	Right	F8	F8
Hospital type: others	17		Other (specify)	Nominal	Input	20	Left	A100	A100
University or public emergency-designated hospital	18		University or public emergency-designated hospital	Nominal	Input	8	Right	F8	F8
Hospital beds	19	Q6	Please answer the number of beds at the facility to which you belong. *If you have multiple affiliations, please answer your main affiliation.	Nominal	Input	8	Right	F8	F8
Hospital beds: 500 or more	20		Hospital beds: 500 or more	Nominal	Input	8	Right	F8	F8
location	21	Q7	Please tell us the prefecture where the facility is located.	Nominal	Input	8	Right	F8	F8
location:area	22		location:area	Nominal	Input	8	Right	F8	F8
Department	23	Q8	Please tell us your medical department.	Nominal	Input	8	Right	F8	F8
Department2	24		Department2	Nominal	Input	8	Right	F8	F8
Department:others	25		Department	Nominal	Input	20	Left	A40	A40
Child examination experience	26		Examination experience for child victims	Nominal	Input	8	Right	F8	F8
Male examination experience	27		Examination experience for male victims	Nominal	Input	8	Right	F8	F8
Sexual minority examination experience	28		Examination experience for sexual minority victims	Nominal	Input	8	Right	F8	F8
Maternal Health Act designated doctor	29	Q9	Are you a doctor designated under the Maternal Health Act?	Nominal	Input	8	Right	F8	F8
Induced abortion	30	Q10	Do you perform indused abortions at your hospital?	Nominal	Input	8	Right	F8	F8
Induced abortion2	31		Induced abortion3Missing "I don't want to answer"	Nominal	Input	8	Right	F8	F8
Induced abortion_DVconfirmation	32	Q11	Do you check if a patient has experienced DV when she requests a induced abortion?	Nominal	Input	8	Right	F8	F8
Induced abortion_DVconfirmation2	33		Induced abortion_DVconfirmation2	Nominal	Input	8	Right	F8	F8
Induced abortion_DVconfirmation_Other notes	34		Other (specify)	Nominal	Input	20	Left	A1000	A1000
Induced abortion_SV confirmed	35	Q12	Do you check if a patient has experienced SV when she requests a induced abortion?	Nominal	Input	8	Right	F8	F8
Induced abortion_SV confirmed2	36		Induced abortion_SV confirmed2	Nominal	Input	8	Right	F7	F7
Induced abortion_Sexual violence confirmed_Other notes	37		Other (specify)	Nominal	Input	20	Left	A1000	A1000
Emergency contraception_DV confirmation	38	Q13	Do you check if a patient has experienced DV when she requests a emergency contraception?	Nominal	Input	8	Right	F8	F8
Emergency contraception_DVconfirmation2	39		Emergency contraception_DVconfirmation2	Nominal	Input	8	Right	F8	F8
Emergency contraception_DVconfirmation_Other notes	40		Other (specify)	Nominal	Input	20	Left	A1000	A1000
Emergency contraception_SV confirmed	41	Q14	Do you check if a patient has experienced SV when she requests a emergency contraception?	Nominal	Input	8	Right	F8	F8
Emergency contraception_SV confirmed2	42		Emergency contraception_SV confirmed2	Nominal	Input	8	Right	F8	F8
Emergency contraception_SV confirmed_Other notes	43		Other (specify)	Nominal	Input	20	Left	A1000	A1000
Sexually transmitted infection_DV confirmation	44	Q15	Do you check if a patient has experienced DV when she requests a sexually transmitted infection tests?	Nominal	Input	8	Right	F8	F8
Sexually transmitted infection_Dvconfirmation2	45		Sexually transmitted infection_Dvconfirmation2	Nominal	Input	8	Right	F8	F8
Sexually transmitted infection_Dvconfirmation_Other notes	46		Other (specify)	Nominal	Input	20	Left	A1000	A1000
Sexually transmitted infection_SV confirmed	47	Q16	Do you check if a patient has experienced SV when she requests a sexually transmitted infection	Nominal	Input	8	Right	F8	F8
Sexually transmitted diseases_SV confirmed2	48		Sexually transmitted diseases_SV confirmed2	Nominal	Input	8	Right	F8	F8
Sexually transmitted diseases_Sexual violence confirmed_Other notes	49		Other (specify)	Nominal	Input	20	Left	A1000	A1000
DV/SV examination	50	Q17	Have been involved in the examination of patients suspected of being victims of domestic and sexual violence	Nominal	Input	8	Right	F8	F8
DV/SV examination2	51		DV/SV examination2	Nominal	Input	8	Right	F8	F8
DV/SV examination_Other notes	52		Other (specify)	Nominal	Input	20	Left	A1000	A1000
DV/SV examination_advice	53	Q18	Have you ever given advice, provided information, or reported a case while examining a patient suspected of being a victim of domestic violence or sexual violence?	Nominal	Input	8	Right	F8	F8
DV/SV examination_advice2	54		DV/SV examination_advice2	Nominal	Input	8	Right	F8	F8
DV/SV examination_advice_Other notes	55		Other (specify)	Nominal	Input	20	Left	A1000	A1000
DV/SV examination_advice_Problems	56	Q19	Have you ever had any problems when giving advice, providing information, or reporting a patient suspected of being a victim of domestic violence or sexual violence?	Nominal	Input	20	Left	A1000	A1000
DV/SV examination_adovice_Valid methods	57	Q20	Please let me know if there are any effective methods for advising, providing information, and reporting when examining patients suspected of being victims of domestic or sexual violence.	Nominal	Input	20	Left	A1000	A1000
Definition of SV	58	Q21	Do you Know the precise definition of sexual violence?	Nominal	Input	8	Right	F8	F8
Encountered information on SV	59	Q22	Have you encountered information on sexual violence in some form?	Nominal	Input	8	Right	F8	F8
Received SV Info_Mass media	60	Q23	On what occasions did you see or hear about this? (Multiple choices possible)	Nominal	Input	8	Right	F8	F8
Received SV Info_Internet	61		On what occasions did you see or hear about this? (Multiple choices possible)	Nominal	Input	8	Right	F8	F8
Received SV Info_Magazines and/or books	62		On what occasions did you see or hear about this? (Multiple choices possible)	Nominal	Input	8	Right	F8	F8
Received SV Info_Lectires in high schools	63		On what occasions did you see or hear about this? (Multiple choices possible)	Nominal	Input	8	Right	F8	F8
Received SV Info_Lectires in Universities	64		On what occasions did you see or hear about this? (Multiple choices possible)	Nominal	Input	8	Right	F8	F8
Received SV Info_Lectures in medical univerities	65		On what occasions did you see or hear about this? (Multiple choices possible)	Nominal	Input	8	Right	F8	F8
Received SV Info_Citizen public lectures	66		On what occasions did you see or hear about this? (Multiple choices possible)	Nominal	Input	8	Right	F8	F8
Received SV Info_Academic lectures	67		On what occasions did you see or hear about this? (Multiple choices possible)	Nominal	Input	8	Right	F8	F8
Received SV Info_others	68		On what occasions did you see or hear about this? (Multiple choices possible)	Nominal	Input	8	Right	F8	F8
Received SV Info_Other notes	69		Other (specify)	Nominal	Input	21	Left	A200	A200
contents	70		What was it about?	Nominal	Input	20	Left	A500	A500
one-stop centers	71	Q24	Are you aware of One-Stop Support Centers for Sexual Crimes and Sexual Violence that are set up in each prefecture?	Nominal	Input	8	Right	F8	F8
one-stop centers2	72		one-stop centers2	Nominal	Input	8	Right	F8	F8
one-stop centers_Other notes	73		Other (specify)	Nominal	Input	20	Left	A200	A200
one-stop centers_Support contents	74	Q25	Are you aware of the support provided by the One-Stop Support Center?	Nominal	Input	8	Right	F8	F8
one-stop centers_Support contents2	75		one-stop centers_Support contents2	Nominal	Input	8	Right	F8	F8
Facility_Hospital	76	Q26	What facility you think victims of sexual violence are most likely to visit to seek advice and help? (Multiple choices possible)	Nominal	Input	8	Right	F8	F8
Facility_School	77		What facility do you think victims of sexual violence are most likely to visit to seek advice and help? (Multiple choices possible)	Nominal	Input	8	Right	F8	F8
Facility_Workplace	78		What facility do you think victims of sexual violence are most likely to visit to seek advice and help? (Multiple choices possible)	Nominal	Input	8	Right	F8	F8
Facility_One-stop center	79		What facility do you think victims of sexual violence are most likely to visit to seek advice and help? (Multiple choices possible)	Nominal	Input	8	Right	F8	F8
Facility_Police Station	80		What facility do you think victims of sexual violence are most likely to visit to seek advice and help? (Multiple choices possible)	Nominal	Input	8	Right	F8	F8
Facility_Law Firms	81		What facility do you think victims of sexual violence are most likely to visit to seek advice and help? (Multiple choices possible)	Nominal	Input	8	Right	F8	F8
Facility_Women's Consultation Center	82		What facility do you think victims of sexual violence are most likely to visit to seek advice and help? (Multiple choices possible)	Nominal	Input	8	Right	F8	F8
Facility_Municipal office	83		What facility do you think victims of sexual violence are most likely to visit to seek advice and help? (Multiple choices possible)	Nominal	Input	8	Right	F8	F8
Facility_Convenience store	84		What facility do you think victims of sexual violence are most likely to visit to seek advice and help? (Multiple choices possible)	Nominal	Input	8	Right	F8	F8
Facility_Other	85		What facility do you think victims of sexual violence are most likely to visit to seek advice and help? (Multiple choices possible)	Nominal	Input	8	Right	F8	F8
Facility_Other notes	86		Other (specify)	Nominal	Input	20	Left	A500	A500
Criminal Code Reform	87	Q27	Did you know that the Criminal Code was revised in 2017, changing the name of the crime of "rape" to "forced sexual intercourse, etc."	Nominal	Input	8	Right	F8	F8
Child victimization education	88	Q28	Have you had opportunities to learn about sexual violence against children	Nominal	Input	8	Right	F8	F8
Child_education_Mass media	89	Q29	What opportunities did you have to learn this? (Multiple choices possible)	Nominal	Input	8	Right	F8	F8
Child_education_Internet	90		What opportunities did you have to learn this? (Multiple choices possible)	Nominal	Input	8	Right	F8	F8
Child_education__Magaines and/or books	91		What opportunities did you have to learn this? (Multiple choices possible)	Nominal	Input	8	Right	F8	F8
Child_education__Lectures in universities	92		What opportunities did you have to learn this? (Multiple choices possible)	Nominal	Input	8	Right	F8	F8
Child_education_Lectures in medical universities	93		What opportunities did you have to learn this? (Multiple choices possible)	Nominal	Input	8	Right	F8	F8
Child_education_Citizen public lecures	94		What opportunities did you have to learn this? (Multiple choices possible)	Nominal	Input	8	Right	F8	F8
Child_education_Academic lectures	95		What opportunities did you have to learn this? (Multiple choices possible)	Nominal	Input	8	Right	F8	F8
Child_education_others	96		What opportunities did you have to learn this? (Multiple choices possible)	Nominal	Input	8	Right	F8	F8
Child_education_Other notes	97		Other (specify)	Nominal	Input	20	Left	A500	A500
Male victimization education	98	Q30	Have you had opportunities to learn about sexual violence against men?	Nominal	Input	8	Right	F8	F8
Men_education_Mass media	99	Q31	What opportunities did you have to learn this? (Multiple choices possible)	Nominal	Input	8	Right	F8	F8
Men_education_Internet	100		What opportunities did you have to learn this? (Multiple choices possible)	Nominal	Input	8	Right	F8	F8
Men_education_Magaines and/or books	101		What opportunities did you have to learn this? (Multiple choices possible)	Nominal	Input	8	Right	F8	F8
Men_education_Lectures in universities	102		What opportunities did you have to learn this? (Multiple choices possible)	Nominal	Input	8	Right	F8	F8
Men_education_Lectures in medical universities	103		What opportunities did you have to learn this? (Multiple choices possible)	Nominal	Input	8	Right	F8	F8
Men_education_Citizen public lecures	104		What opportunities did you have to learn this? (Multiple choices possible)	Nominal	Input	8	Right	F8	F8
Men_education_Academic lectures	105		What opportunities did you have to learn this? (Multiple choices possible)	Nominal	Input	8	Right	F8	F8
Men_education__others	106		What opportunities did you have to learn this? (Multiple choices possible)	Nominal	Input	8	Right	F8	F8
Men_education_Other notes	107		Other (specify)	Nominal	Input	20	Left	A500	A500
Sexual minorities victimization education	108	Q32	Have you had opportunities to learn about sexual violence against sexual minorities?	Nominal	Input	8	Right	F8	F8
Minorities_education_Mass media	109	Q33	What opportunities did you have to learn this? (Multiple choices possible)	Nominal	Input	8	Right	F8	F8
Men_education_Internet	110		What opportunities did you have to learn this? (Multiple choices possible)	Nominal	Input	8	Right	F8	F8
Minorities_education_Magaines and/or books	111		What opportunities did you have to learn this? (Multiple choices possible)	Nominal	Input	8	Right	F8	F8
Minorities_education_Lectures in universities	112		What opportunities did you have to learn this? (Multiple choices possible)	Nominal	Input	8	Right	F8	F8
Minorities_education_Lectures in medical universities	113		What opportunities did you have to learn this? (Multiple choices possible)	Nominal	Input	8	Right	F8	F8
Minorities_education_Citizen public lecures	114		What opportunities did you have to learn this? (Multiple choices possible)	Nominal	Input	8	Right	F8	F8
Minorities_education_Academic lectures	115		What opportunities did you have to learn this? (Multiple choices possible)	Nominal	Input	8	Right	F7	F7
Minorities_education_others	116		What opportunities did you have to learn this? (Multiple choices possible)	Nominal	Input	8	Right	F8	F8
Minorities_education_Other notes	117		Other (specify)	Nominal	Input	20	Left	A500	A500
Sexual assault learning contents	118	Q34	If you have studied sexual abuse of children, men, or sexual minorities, please tell us about it.	Nominal	Input	20	Left	A2000	A2000
Child_Support System	119	Q35	Do you think there is an adequate support system for child victims of sexual violence?	Nominal	Input	8	Right	F8	F8
Child_Support System2	120		Child_Support System2	Nominal	Input	8	Right	F8	F8
Child_Support System_reason	121		What is the reason for that?	Nominal	Input	20	Left	A2000	A2000
Men_Support System	122	Q36	Do you think there is an adequate support system for male victims of sexual violence?	Nominal	Input	8	Right	F8	F8
Men_Support System2	123		Men_Support System2	Nominal	Input	8	Right	F8	F8
Men_Support System_reason	124		What is the reason for that?	Nominal	Input	20	Left	A2000	A2000
Minorities_Support System	125	Q37	Do you think there is an adequate support system for sexual minorities victims of sexual violence?	Nominal	Input	8	Right	F8	F8
Minorities_Support System2	126		Minorities_Support System2	Nominal	Input	8	Right	F8	F8
Minorities_Support System_reason	127		What is the reason for that?	Nominal	Input	20	Left	A2000	A2000
Child_Facility__School	128	Q38	What facility do you think there are currently consultation and support facilities for children who are victims of sexual violence? (Multiple choices possible)	Nominal	Input	8	Right	F8	F8
Child_Facility__One-stop	129		What facility do you think there are currently consultation and support facilities for children who are victims of sexual violence? (Multiple choices possible)	Nominal	Input	8	Right	F8	F8
Child_Facility__Child consultation center	130		What facility do you think there are currently consultation and support facilities for children who are victims of sexual violence? (Multiple choices possible)	Nominal	Input	8	Right	F8	F8
Child_Facility__Police office	131		What facility do you think there are currently consultation and support facilities for children who are victims of sexual violence? (Multiple choices possible)	Nominal	Input	9	Right	F8	F8
Child_Facility_Law Firms	132		What facility do you think there are currently consultation and support facilities for children who are victims of sexual violence? (Multiple choices possible)	Nominal	Input	8	Right	F8	F8
Child_Facility_Other	133		What facility do you think there are currently consultation and support facilities for children who are victims of sexual violence? (Multiple choices possible)	Nominal	Input	8	Right	F8	F8
Child_Facility_Hospital	134		What facility do you think there are currently consultation and support facilities for children who are victims of sexual violence? (Multiple choices possible)	Nominal	Input	8	Right	F8	F8
Child_Facility__Hospital_Department	135		Department	Nominal	Input	20	Left	A200	A200
Men_Facility__One-stop	136	Q39	What facility do you think there are currently consultation and support facilities for men who are victims of sexual violence?	Nominal	Input	8	Right	F8	F8
Men_Facility_Police office	137		What facility do you think there are currently consultation and support facilities for men who are victims of sexual violence?	Nominal	Input	8	Right	F8	F8
Men_Facility_Law Firms	138		What facility do you think there are currently consultation and support facilities for men who are victims of sexual violence?	Nominal	Input	8	Right	F8	F8
Men_Facility_Others	139		What facility do you think there are currently consultation and support facilities for men who are victims of sexual violence?	Nominal	Input	8	Right	F8	F8
Men_Facility_Hospital	140		What facility do you think there are currently consultation and support facilities for men who are victims of sexual violence?	Nominal	Input	8	Right	F8	F8
Men_Facility_Hospital_Department	141		Department	Nominal	Input	20	Left	A200	A200
Minorities_Facility__One-stop	142	Q40	What facility do you think there are currently consultation and support facilities for sexual minorities who are victims of sexual violence?	Nominal	Input	8	Right	F8	F8
Minorities_Facility__Police office	143		What facility do you think there are currently consultation and support facilities for sexual minorities who are victims of sexual violence?	Nominal	Input	8	Right	F8	F8
Minorities_Facility_Law Firms	144		What facility do you think there are currently consultation and support facilities for sexual minorities who are victims of sexual violence?	Nominal	Input	8	Right	F8	F8
Minorities_Facility_Others	145		What facility do you think there are currently consultation and support facilities for sexual minorities who are victims of sexual violence?	Nominal	Input	8	Right	F8	F8
Minorities_Facility_Hospital	146		What facility do you think there are currently consultation and support facilities for sexual minorities who are victims of sexual violence?	Nominal	Input	8	Right	F8	F8
Minorities_Facility_Hospital_Department	147		Department	Nominal	Input	20	Left	A200	A200
Child_Medical care_Interview	148	Q41	What do you think the most important support that medical professionals should provide to children who have been sexually assaulted? (Multiple answers possible)	Nominal	Input	8	Right	F8	F8
Child_Medical care_General examination	149		What do you think the most important support that medical professionals should provide to children who have been sexually assaulted? (Multiple answers possible)	Nominal	Input	8	Right	F8	F8
Child_Medical care_Evidence collection	150		What do you think the most important support that medical professionals should provide to children who have been sexually assaulted? (Multiple answers possible)	Nominal	Input	8	Right	F8	F8
Child_Medical care_STI	151		What do you think the most important support that medical professionals should provide to children who have been sexually assaulted? (Multiple answers possible)	Nominal	Input	8	Right	F8	F8
Child_Medical care_Drug Proof	152		What do you think the most important support that medical professionals should provide to children who have been sexually assaulted? (Multiple answers possible)	Nominal	Input	8	Right	F8	F8
Child_Medical care_Pregnancy support	153		What do you think the most important support that medical professionals should provide to children who have been sexually assaulted? (Multiple answers possible)	Nominal	Input	8	Right	F8	F8
Child_Medical care_Introduction to counseling agencies	154		What do you think the most important support that medical professionals should provide to children who have been sexually assaulted? (Multiple answers possible)	Nominal	Input	8	Right	F8	F8
Child_Medical care_Report to Police	155		What do you think the most important support that medical professionals should provide to children who have been sexually assaulted? (Multiple answers possible)	Nominal	Input	8	Right	F8	F8
Child_Medical care_Police and judicial response	156		What do you think the most important support that medical professionals should provide to children who have been sexually assaulted? (Multiple answers possible)	Nominal	Input	8	Right	F8	F8
Child_Medical care_counseling	157		What do you think the most important support that medical professionals should provide to children who have been sexually assaulted? (Multiple answers possible)	Nominal	Input	8	Right	F8	F8
Child_Medical care_Family support	158		What do you think the most important support that medical professionals should provide to children who have been sexually assaulted? (Multiple answers possible)	Nominal	Input	8	Right	F9	F9
Child_Medical care_Others	159		What do you think the most important support that medical professionals should provide to children who have been sexually assaulted? (Multiple answers possible)	Nominal	Input	8	Right	F8	F8
Child_Medical care_Other notes	160		Other (specify)	Nominal	Input	20	Left	A2000	A2000
Men_Medical care_Interview	161	Q42	What do you think the most important support that medical professionals should provide to men who have been sexually assaulted? (Multiple answers possible)	Nominal	Input	8	Right	F8	F8
Men_Medical care_General examination	162		What do you think the most important support that medical professionals should provide to men who have been sexually assaulted? (Multiple answers possible)	Nominal	Input	8	Right	F8	F8
Men_Medical care_Evidence collection	163		What do you think the most important support that medical professionals should provide to men who have been sexually assaulted? (Multiple answers possible)	Nominal	Input	8	Right	F8	F8
Men_Medical care_STI	164		What do you think the most important support that medical professionals should provide to men who have been sexually assaulted? (Multiple answers possible)	Nominal	Input	8	Right	F8	F8
Men_Medical care_Drug Proof	165		What do you think the most important support that medical professionals should provide to men who have been sexually assaulted? (Multiple answers possible)	Nominal	Input	8	Right	F8	F8
Men_Medical care_Police and judicial response	166		What do you think the most important support that medical professionals should provide to men who have been sexually assaulted? (Multiple answers possible)	Nominal	Input	8	Right	F8	F8
Men_Medical care_Report to Police	167		What do you think the most important support that medical professionals should provide to men who have been sexually assaulted? (Multiple answers possible)	Nominal	Input	8	Right	F8	F8
Men_Medical care_counseling	168		What do you think the most important support that medical professionals should provide to men who have been sexually assaulted? (Multiple answers possible)	Nominal	Input	8	Right	F8	F8
Men_Medical care_Family support	169		What do you think the most important support that medical professionals should provide to men who have been sexually assaulted? (Multiple answers possible)	Nominal	Input	8	Right	F8	F8
Men_Medical care_Others	170		What do you think the most important support that medical professionals should provide to men who have been sexually assaulted? (Multiple answers possible)	Nominal	Input	8	Right	F8	F8
Men_Medical care_Other notes	171		Other (specify)	Nominal	Input	20	Left	A2000	A2000
Minority_Medical care_Interview	172	Q43	What do you think the most important support that medical professionals should provide to sexual minorities who have been sexually assaulted? (Multiple answers possible)	Nominal	Input	8	Right	F8	F8
Minority_Medical care_General examination	173		What do you think the most important support that medical professionals should provide to sexual minorities who have been sexually assaulted? (Multiple answers possible)	Nominal	Input	8	Right	F8	F8
Minority_Medical care_Evidence collection	174		What do you think the most important support that medical professionals should provide to sexual minorities who have been sexually assaulted? (Multiple answers possible)	Nominal	Input	8	Right	F8	F8
Minority_Medical care_STI	175		What do you think the most important support that medical professionals should provide to sexual minorities who have been sexually assaulted? (Multiple answers possible)	Nominal	Input	8	Right	F8	F8
Minority_Medical care_Drug Proof	176		What do you think the most important support that medical professionals should provide to sexual minorities who have been sexually assaulted? (Multiple answers possible)	Nominal	Input	8	Right	F8	F8
Minority_Medical care_Pregnancy support	177		What do you think the most important support that medical professionals should provide to sexual minorities who have been sexually assaulted? (Multiple answers possible)	Nominal	Input	8	Right	F8	F8
Minority_Medical care_Introduction to counseling agencies	178		What do you think the most important support that medical professionals should provide to sexual minorities who have been sexually assaulted? (Multiple answers possible)	Nominal	Input	8	Right	F8	F8
Minority_Medical care_Police and judicial response	179		What do you think the most important support that medical professionals should provide to sexual minorities who have been sexually assaulted? (Multiple answers possible)	Nominal	Input	8	Right	F8	F8
Minority_Medical care_counseling	180		What do you think the most important support that medical professionals should provide to sexual minorities who have been sexually assaulted? (Multiple answers possible)	Nominal	Input	8	Right	F8	F8
Minority_Medical care_Family support	181		What do you think the most important support that medical professionals should provide to sexual minorities who have been sexually assaulted? (Multiple answers possible)	Nominal	Input	8	Right	F8	F8
Minority_Medical care_Others	182		What do you think the most important support that medical professionals should provide to sexual minorities who have been sexually assaulted? (Multiple answers possible)	Nominal	Input	8	Right	F8	F8
Minority_Medical care_Other notes	183		Other (specify)	Nominal	Input	20	Left	A2000	A2000
Social Development_Health hazard diagnosis treatment access	184	Q45	What do you think should be established in society as a whole to support survivors of sexual violence, including children, men, and transgender or other sexual minorities? (Multiple answers possible)	Nominal	Input	8	Right	F8	F8
Social Development_Sexual Crime Investigation Medical Access	185		What do you think should be established in society as a whole to support survivors of sexual violence, including children, men, and transgender or other sexual minorities? (Multiple answers possible)	Nominal	Input	8	Right	F8	F8
Social Development_Police and judicial support	186		What do you think should be established in society as a whole to support survivors of sexual violence, including children, men, and transgender or other sexual minorities? (Multiple answers possible)	Nominal	Input	8	Right	F8	F8
Social Development_Cooperation with consultation support organizations	187		What do you think should be established in society as a whole to support survivors of sexual violence, including children, men, and transgender or other sexual minorities? (Multiple answers possible)	Nominal	Input	8	Right	F8	F8
Social Development_Counseling Access	188		What do you think should be established in society as a whole to support survivors of sexual violence, including children, men, and transgender or other sexual minorities? (Multiple answers possible)	Nominal	Input	8	Right	F8	F8
Social Development_Secondary damage response	189		What do you think should be established in society as a whole to support survivors of sexual violence, including children, men, and transgender or other sexual minorities? (Multiple answers possible)	Nominal	Input	8	Right	F8	F8
Social Development_Family Support	190		What do you think should be established in society as a whole to support survivors of sexual violence, including children, men, and transgender or other sexual minorities? (Multiple answers possible)	Nominal	Input	8	Right	F8	F8
Social Development_School Workplace Support	191		What do you think should be established in society as a whole to support survivors of sexual violence, including children, men, and transgender or other sexual minorities? (Multiple answers possible)	Nominal	Input	8	Right	F8	F8
Social Development_Others	192		What do you think should be established in society as a whole to support survivors of sexual violence, including children, men, and transgender or other sexual minorities? (Multiple answers possible)	Nominal	Input	8	Right	F8	F8
Social Development_other notes	193		Other (specify)	Nominal	Input	20	Left	A2000	A2000
Sexual violence questions	194	Q46	Please write down any questions or thoughts you have regarding sexual violence and victim support measures.	Nominal	Input	20	Left	A4000	A4000
Child victim contact	195	Q47	Have you ever come into contact with a child victim of sexual violence?	Nominal	Input	8	Right	F8	F8
Child victim contact2	196		Child victim contact2	Nominal	Input	8	Right	F8	F8
Child victim contact3	197		Child victim contact3	Nominal	Input	8	Right	F8	F8
Number of children examined	198	Q48	Approximately how many child victims of sexual violence have you seen so far? (Enter numbers only)	Scale	Input	8	Right	F8	F8
Men victim contact	199	Q49	Have you ever come into contact with a male victim of sexual violence?	Nominal	Input	8	Right	F8	F8
Men victim contact2	200		Men victim contact2	Nominal	Input	8	Right	F8	F8
Men victim contact3	201		Men victim contact3	Nominal	Input	8	Right	F8	F8
Number of men examined	202	Q50	Approximately how many men victims of sexual violence have you seen so far? (Enter numbers only)	Scale	Input	8	Right	F8	F8
male homosexual_male assailants	203	Q51	Approximately how many cases of sexual violence were committed by male homosexual or bisexual victims perpetrated by male assailants? (Enter numbers only)	Scale	Input	8	Right	F8	F8
male homosexual_female assailants	204	Q52	Approximately how many cases of sexual violence were committed by female assailants where the victim was a gay or bisexual man? (Enter numbers only)	Scale	Input	8	Right	F8	F8
male heterosexual_male assailants	205	Q53	Approximately how many cases of sexual violence were committed by heterosexual male perpetrators? (Enter numbers only)	Scale	Input	8	Right	F8	F8
male heterosexual_female assailants	206	Q54	Approximately how many cases of sexual violence were committed by female perpetrators where the victim was a heterosexual male? (Enter numbers only)	Scale	Input	8	Right	F8	F8
Minority victim contact	207	Q55	Have you ever come into contact with a sexual minority victim of sexual violence in the past?	Nominal	Input	8	Right	F8	F8
Minority victim contact2	208		Minority victim contact2	Nominal	Input	8	Right	F8	F8
Minority victim contact3	209		Minority victim contact3	Nominal	Input	8	Right	F8	F8
Number of minority examined	210	Q56	Approximately how many sexual minorities victims of sexual violence have you seen so far? (Enter numbers only)	Scale	Input	8	Right	F8	F8
Case-specific survey	211	Q57	I have a request for doctors who have experience treating sexual minority victims of sexual violence, such as children, men, and transgender people. Is it possible for you to fill out a questionnaire for each case?	Nominal	Input	8	Right	F8	F8
Incomplete	212		<none>	Nominal	Input	8	Right	F8	F8
GID Society	214		GID Society	Nominal	Input	11	Right	F8	F8
Minority medical experience	215		Minority medical experience	Nominal	Input	32	Right	F8.2	F8.2
Variables in the work file
Variable Value
value			label
Answer Category	1		Obstetrics and Gynecology WEB
	2		Obstetrics and Gynecology By mail
	3		Pediatrics/Urology
	4		Emergency Department
	5		GID Society
	6		Pediatric Surgery
Consent	1		yes
	2		no
Age	1		20s
	2		30s
	3		40s
	4		50s
	5		60s
	6		Age 70 or over
Age 50 or over	0		under 50
	1		Age 50 or over
Gender	1		male
	2		female
	3		I don't want to answer
	4		others
Gender: Female	0		Non-female
	1		female
Years of practice	1		1～5y
	2		6～10y
	3		11～15y
	4		16～20y
	5		21y or over
More than 21 years of practice	0		under 20y
	1		21y or over
Hospital type	0		Other (specify)
	1		University Hospital
	2		public emergency-designated hospital
	3		public non emergency designated hospital
	4		Private hospitals
	5		Clinic
University or public emergency-designated hospital	0		University or public non emergency-designated
	1		University or public emergency-designated
Hospital beds	1		none
	2		1～19
	3		20～49
	4		50～99
	5		100～199
	6		200～499
	7		over 500
Hospital beds: 500 or more	0		under 500
	1		500 or over
Location	1		1.北海道
	2		2.青森
	3		3.岩手
	4		４.宮城
	5		5.秋田
	6		6.山形
	7		7.福島
	8		8.茨城
	9		9.栃木
	10		10.群馬
	11		11.埼玉
	12		12.千葉
	13		13.東京
	14		14.神奈川
	15		15.新潟
	16		16.富山
	17		17.福井
	18		18.石川
	19		19.山梨
	20		20.長野
	21		21.岐阜
	22		22.静岡
	23		23.愛知
	24		24.三重
	25		25.滋賀
	26		26.京都
	27		27.大阪
	28		28.兵庫
	29		29.奈良
	30		30.和歌山
	31		31.鳥取
	32		32.島根
	33		33.岡山
	34		34.広島
	35		35.山口
	36		36.徳島
	37		37.高知
	38		38.香川
	39		39.愛媛
	40		40.福岡
	41		41.佐賀
	42		42.長崎
	43		43.熊本
	44		44.大分
	45		45.宮崎
	46		46.鹿児島
	47		47.沖縄
location:area	1		東北・北海道
	2		関東・甲信越
	3		首都圏
	4		東海・北陸
	5		近畿
	6		中国・四国
	7		九州
Department	1		Internal Medicine
	2		Surgery
	3		Pediatrics
	4		Obstetrics and Gynecology
	5		Urology
	6		Emergency Department
	7		Pediatric Surgery
	8		Others
Department2	1		Obstetrics and Gynecology
	2		Urology
	3		Pediatrics
	4		Pediatric Surgery
	5		Emergency Department
	6		Others
Child examination experience	1		yes
	2		no
Male examination experience	1		yes
	2		no
Sexual minority examination experience	1		yes
	2		no
Maternal Health Act designated doctor	1		yes
	2		no
	3		I don't want to answer
Induce abortion	1		yes
	2		no
	3		I don't want to answer
Induce abortion2	1		yes
	2		no
Induced abortion_DV confirmation	1		confirmed
	2		case-by-case
	3		Not confirmed
	4		Others
Induced abortion_DV confirmation2	1		confirmed
	2		Not confirmed, Others
Induced abortion_SV confirmation	1		confirmed
	2		case-by-case
	3		Not confirmed
	4		Others
Induced abortion_SV confirmation2	1		Confirmed
	2		Not confirmed, Others
Emergency contraception_DV confirmation	1		Confirmed
	2		case-by-case
	3		Not confirmed
	4		Others
Emergency contraception_DV confirmation2	1		Confirmed
	2		Not confirmed, Others
Emergency contraception_SV confirmation	1		Confirmed
	2		case-by-case
	3		Not confirmed
	4		Others
Emergency contraception_SV confirmation2	1		Confirmed
	2		Not confirmed, Others
Sexually transmitted infection_DV confirmation	1		Confirmed
	2		case-by-case
	3		Not confirmed
	4		Others
Sexually transmitted infection_DV confirmation2	1		Confirmed
	2		Not confirmed, others
Sexually transmitted infection_SV confirmation	1		Confirmed
	2		case-by-case
	3		Not confirmed
	4		Others
Sexually transmitted infection_SV confirmation2	1		Confirmed
	2		Not confirmed, Others
DV/SV examination	1		yes
	2		no
	3		I don't want to answer
	4		Others
DV/SV examination2	1		yes
	2		no
	3		I don't want to answer, Others
DV/SV examination_advice	1		yes
	2		no
	3		I don't want to answer
	4		Others
DV/SV examination_advice2	1		yes
	2		no
	3		I don't want to answer, Others
Definition of SV	1		yes
	2		no
Encountered information on SV	1		yes
	2		no
Received SV Info_Mass media	1		Mass media（TV or newspaper）
Received SV Info_Internet	1		Internet
Received SV Info_Magazines and/or books	1		Magazines and/or books
Received SV Info_Lectires in high schools	1		Lectires in high schools
Received SV Info_Lectires in Universities	1		Lectires in Universities,collages
Received SV Info_Lectures in medical univerities	1		Lectures in medical univerities
Received SV Info_Citizen public lectures	1		Citizen public lectures
Received SV Info_Academic lectures	1		Academic lectures
Received SV Info_others	1		Others
one-stop centers	1		Involved in victim support at the One-Stop Center
	2		I know about the One Stop Center, but I am not involved in victim support.
	3		I don't know about the One Stop Center.
	4		Others
one-stop centers2	0		I don't know・Others
	1		Know
one-stop centers_Support contents	1		yes
	2		no
	3		Neither
one-stop centers_Support contents2	0		no, Neither
	1		yes
Facility_Hospital	1		Hospital
Facility_School	1		School
Facility_Workplace	1		Workplace
Facility_One-stop center	1		One-stop center
Facility_Police Station	1		Police Station
Facility_Law Firms	1		Law Firms
Facility_Women's Consultation Center	1		Women's Consultation Center
Facility_Municipal office	1		Municipal office
Facility_Convenience store	1		Convenience store
Facility_Others	1		Other
Facility_Others	1		yes
	2		no
Child victimization education	1		yes
	2		no
Child_education_Mass media	1		Mass media(TV or newspaper)
Child_education_Internet	1		Internet
Child_education__Magaines and/or books	1		Magaines and/or books
Child_education__Lectures in universities	1		Lectures in universities, collages
Child_education_Lectures in medical universities	1		Lectures in medical universities
Child_education_Citizen public lecures	1		Citizen public lecures
Child_education_Academic lectures	1		Academic lectures
Child_education_others	1		others
Male victimization education	1		yes
	2		no
Men_education_Mass media	1		Mass media(TV or newspaper)
Men_education_Internet	1		Internet
Men_education_Magaines and/or books	1		Men_education_books
Men_education_Lectures in universities	1		Lectures in universities, collages
Men_education_Lectures in medical universities	1		Lectures in medical universities
Men_education_Citizen public lecures	1		Citizen public lecures
Men_education_Academic lectures	1		Academic lectures
Men_education__others	1		Others
Sexual minorities victimization education	1		yes
	2		no
Minorities_education_Mass media	1		Mass media(TV or newspaper)
Minorities_education_Internet	1		Internet
Minorities_education_Magaines and/or books	1		Magaines and/or books
Minorities_education_Lectures in universities	1		Lectures in universities, collages
Minorities_education_Lectures in medical universities	1		Lectures in medical universities
Minorities_education_Citizen public lecures	1		Citizen public lecures
Minorities_education_Academic lectures	1		Academic lectures
Minorities_education_others	1		Others
Child_Support System	1		yes
	2		no
	3		I don't know
Child_Support System2	0		sufficient・I don't know
	1		Not enough
Men_Support System	1		yes
	2		no
	3		I don't know
Men_Support System2	0		sufficient・I don't know
	1		Not enough
Minorities_Support System	1		yes
	2		no
	3		I don't know
Minorities_Support System2	0		sufficient・I don't know
	1		Not enough
Child_Facility__School	1		School
Child_Facility__One-stop	1		One-stop
Child_Facility__Child consultation center	1		Child consultation center
Child_Facility__Police office	1		Police office
Child_Facility_Law Firms	1		Law Firms
Child_Facility_Other	1		Other
Child_Facility_Hospital	1		Hospital
Men_Facility__One-stop	1		One-stop
Men_Facility_Police office	1		Police office
Men_Facility_Law Firms	1		Law Firms
Men_Facility_Others	1		Others
Men_Facility_Hospital	1		Hospital(Department)
Minorities_Facility__One-stop	1		One-stop
Minorities_Facility__Police office	1		Police office
Minorities_Facility_Law Firms	1		Law Firms
Minorities_Facility_Others	1		Others
Minorities_Facility_Hospital	1		Hospital(Department)
Child_Medical care_Interview	1		Interview
Child_Medical care_General examination	1		General examination
Child_Medical care_Evidence collection	1		Evidence collection
Child_Medical care_STI	1		STI
Child_Medical care_Drug Proof	1		Drug Proof
Child_Medical care_Pregnancy support	1		Pregnancy support
Child_Medical care_Introduction to counseling agencies	1		Introduction to counseling agencies
Child_Medical care_Report to Police	1		Report to Police
Child_Medical care_Police and judicial response	1		Police and judicial response
Child_Medical care_counseling	1		counseling
Child_Medical care_Family support	1		Family support
Child_Medical care_Others	1		Others
Child_Medical care_Other notes	1		Other notes
Men_Medical care_Interview	1		Interview
Men_Medical care_General examination	1		General examination
Men_Medical care_Evidence collection	1		Evidence collection
Men_Medical care_STI	1		STI
Men_Medical care_Drug Proof	1		Drug Proof
Men_Medical care_Police and judicial response	1		Police and judicial response
Men_Medical care_counseling	1		counseling
Men_Medical care_Family support	1		Family support
Men_Medical care_Others	1		Others
Minority_Medical care_Interview	1		Interview
Minority_Medical care_General examination	1		General examination
Minority_Medical care_Evidence collection	1		Evidence collection
Minority_Medical care_STI	1		STI
Minority_Medical care_Drug Proof	1		Drug Proof
Minority_Medical care_Pregnancy support	1		Pregnancy support
Minority_Medical care_Introduction to counseling agencies	1		Introduction to counseling agencies
Minority_Medical care_Police and judicial response	1		Police and judicial response
Minority_Medical care_Police and judicial response	1		counseling
Minority_Medical care_Family support	1		Family support
Minority_Medical care_Others	1		Others
Social Development_Health hazard diagnosis treatment access	1		Health hazard diagnosis treatment access
Social Development_Sexual Crime Investigation Medical Access	1		Sexual Crime Investigation Medical Access
Social Development_Police and judicial support	1		Police and judicial support
Social Development_Cooperation with consultation support organizations	1		Cooperation with consultation support organizations
Social Development_Cooperation with consultation support organizations	1		Counseling Access
Social Development_Secondary damage response	1		Secondary damage response
Social Development_Family Support	1		Family Support
Social Development_School Workplace Support	1		School Workplace Support
Social Development_Others	1		Others
Child victim contact	1		yes
	2		no
	3		I don't remember
	4		I don't want to answer
Child victim contact2	0		no・others
	1		yes
Child victim contact3	1		yes
	2		no
	3		I don't remember・I don't want to answer
Men victim contact	1		yes
	2		no
	3		I don't remember
	4		I don't want to answer
Men victim contact2	0		no・others
	1		yes
Men victim contact3	1		yes
	2		no
	3		I don't remember・I don't want to answer
Minority victim contact	1		yes
	2		no
	3		I don't remember
	4		I don't want to answer
Minority victim contact2	0		no・others
	1		yes
Minority victim contact3	1		yes
	2		no
	3		I don't remember・I don't want to answer
Case-specific survey	1		yes
	2		no
Incomplete	1		Incomplete
GID Society	0		non GID Society
	1		GID Society
